# Supplementary material for: Collaborating constructively for sustainable biotechnology
Source: Sci Rep. 2019 Dec 13;9:19033. doi: 10.1038/s41598-019-54331-7 (PMC6910968; doi:10.1038/s41598-019-54331-7)
Supplement: Supplementary file 2 — Supplementary Dataset 14 [file 41598_2019_54331_MOESM2_ESM.xlsx]

## Sheet: Cadaverine
Result Name	Module	Flow Type	Flow	Units	Mean	Min	Max	CI95low	CI95up	Variance	Standard Deviation	Variability	Skewness	Kurtosis
Cadaverine	Distillation	Input	Steam	MJ	2.08376	1.13669	4.47508	1.25247	3.58411	0.367268	0.606026	1.6021	0.606026	0.683349
Cadaverine	Distillation	Input	Impure Product	kg	1.17489	1.02689	1.4533	1.03193	1.4343	0.0180922	0.134507	0.362935	0.134507	-1.14312
Cadaverine	Stripper	Input	Steam	MJ	3.08747	1.28474	8.98304	1.60518	5.70923	1.19168	1.09164	2.4934	1.09164	1.74258
Cadaverine	Stripper	Input	Extracted Product	kg	2.36726	1.82229	3.3193	1.8431	3.24058	0.189157	0.434922	0.632379	0.434922	-0.955011
Cadaverine	Extractor	Input	Butanol	kg	0.0141154	0.00455472	0.0359457	0.00646074	0.0272052	2.86475e-05	0.00535234	2.22388	0.00535234	0.61949
Cadaverine	Extractor	Input	ButanolRec	kg	1.19236	0.78359	1.87489	0.803564	1.81378	0.0921102	0.303497	0.915241	0.303497	-0.853886
Cadaverine	Extractor	Input	Fermentation Broth	kg	12.1378	7.81513	19.1667	8.19556	18.0049	8.22185	2.86738	0.935221	2.86738	-0.753409
Cadaverine	pH Adjustment	Input	NaOH	kg	0.963009	0.72207	1.23802	0.737491	1.21947	0.017058	0.130606	0.535772	0.130606	-0.710576
Cadaverine	pH Adjustment	Input	Fermentation Broth	kg	11.1748	7.09272	17.9299	7.29991	16.9251	8.04959	2.83718	0.969787	2.83718	-0.793935
Cadaverine	Centrifuge	Input	Electricity	kWh	0.104725	0.027417	0.278356	0.0454777	0.206955	0.00173041	0.0415982	2.39617	0.0415982	0.781618
Cadaverine	Centrifuge	Input	Water	kg	0.696463	0.330878	1.59237	0.332662	1.513	0.0765387	0.276656	1.81128	0.276656	1.03133
Cadaverine	Centrifuge	Input	Fermentation Broth	kg	11.8468	7.43666	19.3596	7.76946	18.2994	9.24396	3.04039	1.00644	3.04039	-0.737537
Cadaverine	Fermenter	Input	Electricity	kWh	1.15727	0.155194	5.1743	0.335294	2.97237	0.476293	0.69014	4.337	0.69014	3.51304
Cadaverine	Fermenter	Input	Steam	MJ	1.50088	0.926011	2.31491	0.982271	2.24467	0.125979	0.354935	0.925385	0.354935	-0.640301
Cadaverine	Fermenter	Input	FermPlant	kg	6.64642e-10	1.65385e-10	3.07855e-09	2.20765e-10	1.65513e-09	1.50109e-19	3.87439e-10	4.38305	3.87439e-10	4.5966
Cadaverine	Fermenter	Input	Nitrogen	kg	0.421402	0.367444	0.505468	0.367577	0.501716	0.00153455	0.0391734	0.327537	0.0391734	-1.30082
Cadaverine	Fermenter	Input	Salt	kg	0.0212066	0.0108545	0.0455185	0.0108714	0.0437447	5.92103e-05	0.00769482	1.63459	0.00769482	0.826249
Cadaverine	Fermenter	Input	Sugar	kg	3.99393	2.56615	6.37605	2.60275	6.20216	1.19877	1.09488	0.953924	1.09488	-0.908257
Cadaverine	Fermenter	Input	Water	kg	2.71053	1.14926	4.68972	1.55115	4.26132	0.610519	0.781357	1.30618	0.781357	-0.876454
Cadaverine	Fermenter	Input	EmbodiedCarbon	kg	2.14	2.14	2.14	2.14	2.14	1.85006e-32	1.36017e-16	4.15037e-16	1.36017e-16	7.66541
Cadaverine	Evaporator (Cake)	Input	Cake	kg	2.81656	1.64646	4.39977	1.77354	4.16965	0.386699	0.621852	0.977547	0.621852	-0.457444
Cadaverine	Evaporator (Cake)	Input	Steam	MJ	3.30618	0.796728	8.64442	1.16563	6.6106	2.37839	1.5422	2.37364	1.5422	-0.451621
Cadaverine	Dryer	Input	Cake	kg	1.39548	0	4.39977	0	4.0338	2.1831	1.47753	3.15288	1.47753	-1.59844
Cadaverine	Dryer	Input	Steam	MJ	4.84045	0	17.6288	0	14.0266	26.9105	5.18754	3.64197	5.18754	-1.4615
Cadaverine	Dryer	Input	Wet Cake	kg	3.48869	0	10.9994	0	10.0845	13.6444	3.69383	3.15288	3.69383	-1.59844
Cadaverine	Evaporator (Biomass)	Input	Biomass	kg	0.0757108	0.0415751	0.150957	0.0419131	0.147107	0.000620304	0.0249059	1.44474	0.0249059	0.479133
Cadaverine	Evaporator (Biomass)	Input	Steam	MJ	0.066796	0.0215796	0.207025	0.0274887	0.151706	0.000989645	0.0314586	2.77629	0.0314586	1.52238
Cadaverine	Evaporator (Biomass)	Input	Wet Biomass	kg	0.15522	0.0749221	0.350495	0.0752141	0.333759	0.00366574	0.0605454	1.77537	0.0605454	0.997557
Cadaverine	Combustor	Input	Biomass	kg	1.78525	0.13105	5.20578	0.153851	4.69974	2.28458	1.51148	2.84259	1.51148	-1.37789
Cadaverine	Combustor	Input	CombustorUsage	kg	27.2974	2.00382	79.5991	2.35247	71.8615	534.136	23.1114	2.84259	23.1114	-1.37789
Cadaverine	Ligno Sugar Production	Input	Lime	kg	0.00339584	0	0.0204691	0	0.0193706	3.71855e-05	0.00609799	6.02768	0.00609799	0.587011
Cadaverine	Ligno Sugar Production	Input	CornStover	kg	2.34262	0	14.1205	0	13.3628	17.6962	4.20669	6.02768	4.20669	0.587011
Cadaverine	Ligno Sugar Production	Input	Water	kg	4.47015	0	26.9446	0	25.4986	64.435	8.02714	6.02768	8.02714	0.587011
Cadaverine	Ligno Sugar Production	Input	SulfuricAcid	kg	0.0503754	0	0.303647	0	0.287352	0.00818307	0.0904603	6.02768	0.0904603	0.587011
Cadaverine	Ligno Sugar Production	Input	CornSteepLiqour	kg	0.0018441	0	0.0111157	0	0.0105191	1.0966e-05	0.00331149	6.02768	0.00331149	0.587011
Cadaverine	Ligno Sugar Production	Input	NaOH	kg	0.031867	0	0.192084	0	0.181776	0.00327461	0.0572242	6.02768	0.0572242	0.587011
Cadaverine	Ligno Sugar Production	Input	Ammonia	kg	0.0153375	0	0.0924497	0	0.0874884	0.000758558	0.0275419	6.02768	0.0275419	0.587011
Cadaverine	Ligno Sugar Production	Input	Glucose	kg	0.0271892	0	0.163888	0	0.155093	0.00238382	0.0488243	6.02768	0.0488243	0.587011
Cadaverine	Ligno Sugar Production	Input	AmmoniumSulfate	kg	0.000764627	0	0.00460893	0	0.00436159	1.88529e-06	0.00137306	6.02768	0.00137306	0.587011
Cadaverine	Ligno Sugar Production	Input	SoybeanOil	kg	0.000157423	0	0.000948898	0	0.000897975	7.99128e-08	0.000282688	6.02768	0.000282688	0.587011
Cadaverine	Ligno Sugar Production	Input	SO2	kg	0.000179912	0	0.00108445	0	0.00102626	1.04376e-07	0.000323073	6.02768	0.000323073	0.587011
Cadaverine	Distillation	Output	Biomass	kg	0.174893	0.0268866	0.453296	0.0319296	0.4343	0.0180922	0.134507	2.43811	0.134507	-1.14312
Cadaverine	Stripper	Output	Impure Product	kg	1.17489	1.02689	1.4533	1.03193	1.4343	0.0180922	0.134507	0.362935	0.134507	-1.14312
Cadaverine	Extractor	Output	Cake	kg	2.81656	1.64646	4.39977	1.77354	4.16965	0.386699	0.621852	0.977547	0.621852	-0.457444
Cadaverine	Extractor	Output	Extracted Product	kg	2.36726	1.82229	3.3193	1.8431	3.24058	0.189157	0.434922	0.632379	0.434922	-0.955011
Cadaverine	pH Adjustment	Output	Fermentation Broth	kg	12.1378	7.81513	19.1667	8.19556	18.0049	8.22185	2.86738	0.935221	2.86738	-0.753409
Cadaverine	Centrifuge	Output	Biomass	kg	0.189277	0.103938	0.377394	0.104783	0.367768	0.0038769	0.0622648	1.44474	0.0622648	0.479133
Cadaverine	Centrifuge	Output	Fermentation Broth	kg	10.4783	6.76005	16.3581	6.92948	15.9313	6.91493	2.62963	0.915989	2.62963	-0.842674
Cadaverine	Centrifuge	Output	Wet Biomass	kg	0.671966	0.343942	1.44233	0.34448	1.38612	0.0594498	0.243823	1.63459	0.243823	0.826249
Cadaverine	Fermenter	Output	Product	kg	1	1	1	1	1	1.18588e-33	3.44365e-17	1.11022e-16	3.44365e-17	7.39931
Cadaverine	Fermenter	Output	CO2Emit	kg	2.04935	1.15691	3.33615	1.32467	3.16996	0.320289	0.565941	1.06338	0.565941	-0.892969
Cadaverine	Fermenter	Output	Fermentation Broth	kg	11.1503	7.104	17.7879	7.28199	16.8482	7.97487	2.82398	0.958169	2.82398	-0.809416
Cadaverine	Evaporator (Cake)	Output	Cake	kg	2.81656	1.64646	4.39977	1.77354	4.16965	0.386699	0.621852	0.977547	0.621852	-0.457444
Cadaverine	Evaporator (Cake)	Output	Wet Cake/Biomass	kg	7.04139	4.11615	10.9994	4.43385	10.4241	2.41687	1.55463	0.977547	1.55463	-0.457444
Cadaverine	Evaporator (Cake)	Output	Recycled Water	kg	3.93563	1.08964	8.71068	1.4121	7.68868	3.17264	1.78119	1.93642	1.78119	-0.742482
Cadaverine	Dryer	Output	Waste	kg	1.39548	0	4.39977	0	4.0338	2.1831	1.47753	3.15288	1.47753	-1.59844
Cadaverine	Dryer	Output	WaterVapour	kg	2.09321	0	6.59966	0	6.0507	4.91198	2.2163	3.15288	2.2163	-1.59844
Cadaverine	Evaporator (Biomass)	Output	Biomass	kg	0.189277	0.103938	0.377394	0.104783	0.367768	0.0038769	0.0622648	1.44474	0.0622648	0.479133
Cadaverine	Evaporator (Biomass)	Output	WaterVapour	kg	0.0795094	0.033009	0.199538	0.033639	0.186632	0.00131902	0.0363183	2.09446	0.0363183	1.19267
Cadaverine	Evaporator (Biomass)	Output	Recycled Water	kg	0.0795094	0.033009	0.199538	0.033639	0.186632	0.00131902	0.0363183	2.09446	0.0363183	1.19267
Cadaverine	Combustor	Output	Steam	MJ	21.3088	1.12063	73.9567	1.7318	57.0169	341.247	18.4729	3.41812	18.4729	-1.13522
Cadaverine	Ligno Sugar Production	Output	Electricity	kWh	0.316151	0	1.90566	0	1.80339	0.322305	0.567719	6.02768	0.567719	0.587011
Cadaverine	Ligno Sugar Production	Output	Sugar	kg	1.05779	0	6.37605	0	6.03388	3.60812	1.89951	6.02768	1.89951	0.587011
Cadaverine	Ligno Sugar Production	Output	Waste	kg	0.100279	0	0.604448	0	0.57201	0.0324261	0.180073	6.02768	0.180073	0.587011
Cadaverine	Ligno Sugar Production	Output	CO2Emit	kg	1.68085	0	10.1316	0	9.58793	9.11041	3.01835	6.02768	3.01835	0.587011
Cadaverine	Ligno Sugar Production	Output	COEmit	kg	0.00119192	0	0.00718451	0	0.00679895	4.58112e-06	0.00214036	6.02768	0.00214036	0.587011
Cadaverine	Ligno Sugar Production	Output	SO2Emit	kg	0.000247379	0	0.00149112	0	0.0014111	1.97336e-07	0.000444225	6.02768	0.000444225	0.587011
Cadaverine	Ligno Sugar Production	Output	NO2Emit	kg	0.00119192	0	0.00718451	0	0.00679895	4.58112e-06	0.00214036	6.02768	0.00214036	0.587011
Cadaverine	Ligno Sugar Production	Output	CH4Emit	kg	3.59825e-05	0	0.000216891	0	0.000205251	4.17504e-09	6.46145e-05	6.02768	6.46145e-05	0.587011

## Sheet: Putrescine
Result Name	Module	Flow Type	Flow	Units	Mean	Min	Max	CI95low	CI95up	Variance	Standard Deviation	Variability	Skewness	Kurtosis
Putrescine	Distillation	Input	Steam	MJ	2.08066	1.135	4.46842	1.2506	3.57878	0.366175	0.605124	1.6021	0.605124	0.683349
Putrescine	Distillation	Input	Impure Product	kg	1.17327	1.03638	1.39526	1.03908	1.39003	0.0166444	0.129013	0.30588	0.129013	-1.32556
Putrescine	Stripper	Input	Steam	MJ	3.03428	1.27003	8.7392	1.58374	5.61368	1.14183	1.06856	2.46159	1.06856	1.71913
Putrescine	Stripper	Input	Extracted Product	kg	2.33782	1.80948	3.21308	1.82973	3.18464	0.176294	0.419873	0.600389	0.419873	-1.01744
Putrescine	Extractor	Input	Butanol	kg	0.0137862	0.00445674	0.0351735	0.00633402	0.0265302	2.71676e-05	0.00521226	2.22809	0.00521226	0.640196
Putrescine	Extractor	Input	ButanolRec	kg	1.16455	0.770405	1.84129	0.789516	1.79177	0.0867754	0.294577	0.919574	0.294577	-0.825645
Putrescine	Extractor	Input	Fermentation Broth	kg	12.0643	7.78624	19.1267	8.17683	17.8159	7.84269	2.80048	0.940001	2.80048	-0.705835
Putrescine	pH Adjustment	Input	NaOH	kg	1.11687	0.836905	1.43502	0.854962	1.41416	0.0230109	0.151693	0.535525	0.151693	-0.715462
Putrescine	pH Adjustment	Input	Fermentation Broth	kg	10.9475	6.94878	17.7037	7.14977	16.5719	7.64451	2.76487	0.982414	2.76487	-0.752607
Putrescine	Centrifuge	Input	Electricity	kWh	0.102459	0.026826	0.276191	0.0444906	0.20226	0.00165021	0.0406228	2.43381	0.0406228	0.809521
Putrescine	Centrifuge	Input	Water	kg	0.658865	0.313674	1.5595	0.315483	1.43211	0.0716394	0.267655	1.89087	0.267655	1.26143
Putrescine	Centrifuge	Input	Fermentation Broth	kg	11.5907	7.27956	19.0966	7.60083	17.8119	8.78008	2.96312	1.01953	2.96312	-0.687199
Putrescine	Fermenter	Input	Electricity	kWh	1.13749	0.155449	5.00739	0.334528	2.8564	0.441778	0.664664	4.26547	0.664664	3.33282
Putrescine	Fermenter	Input	Steam	MJ	1.53475	0.918803	2.3727	0.973971	2.29456	0.129651	0.360071	0.947317	0.360071	-0.678341
Putrescine	Fermenter	Input	FermPlant	kg	6.51714e-10	1.65462e-10	2.97924e-09	2.20785e-10	1.58943e-09	1.40191e-19	3.74421e-10	4.3175	3.74421e-10	4.37539
Putrescine	Fermenter	Input	Nitrogen	kg	0.479644	0.4214	0.56914	0.421576	0.562552	0.00191189	0.0437252	0.30802	0.0437252	-1.47112
Putrescine	Fermenter	Input	Salt	kg	0.0203002	0.0104389	0.0448386	0.0104549	0.0417241	5.59926e-05	0.00748282	1.69455	0.00748282	1.00588
Putrescine	Fermenter	Input	Sugar	kg	3.83985	2.4679	6.20216	2.5028	6.06537	1.12649	1.06136	0.9725	1.06136	-0.889828
Putrescine	Fermenter	Input	Water	kg	2.96856	1.32498	5.28173	1.4075	4.82945	0.866272	0.930738	1.33288	0.930738	-0.768749
Putrescine	Fermenter	Input	EmbodiedCarbon	kg	2	2	2	2	2	5.63106e-33	7.50404e-17	1.11022e-16	7.50404e-17	5.76005
Putrescine	Evaporator (Cake)	Input	Cake	kg	3.16945	1.88665	4.92821	2.02887	4.63866	0.464558	0.681585	0.959651	0.681585	-0.486132
Putrescine	Evaporator (Cake)	Input	Steam	MJ	2.50474	0.0691125	8.0714	0.427955	5.63231	2.14939	1.46608	3.19486	1.46608	-0.44989
Putrescine	Dryer	Input	Cake	kg	1.57013	0	4.92631	0	4.48613	2.75162	1.6588	3.13752	1.6588	-1.62035
Putrescine	Dryer	Input	Steam	MJ	5.44625	0	19.745	0	15.6973	33.9204	5.82412	3.62543	5.82412	-1.48491
Putrescine	Dryer	Input	Wet Cake	kg	3.92532	0	12.3158	0	11.2153	17.1976	4.147	3.13752	4.147	-1.62035
Putrescine	Evaporator (Biomass)	Input	Biomass	kg	0.0734027	0.0405099	0.14978	0.0407901	0.141636	0.000594985	0.0243923	1.48863	0.0243923	0.596282
Putrescine	Evaporator (Biomass)	Input	Steam	MJ	0.0619947	0.019909	0.20114	0.0251184	0.145517	0.000912979	0.0302155	2.92333	0.0302155	1.81938
Putrescine	Evaporator (Biomass)	Input	Wet Biomass	kg	0.147194	0.0712467	0.343645	0.0715447	0.316386	0.00343756	0.0586307	1.85061	0.0586307	1.2183
Putrescine	Combustor	Input	Biomass	kg	1.9561	0.138206	5.68693	0.151851	5.13271	2.84645	1.68714	2.83663	1.68714	-1.44887
Putrescine	Combustor	Input	CombustorUsage	kg	29.9097	2.11324	86.9561	2.32189	78.4818	665.501	25.7973	2.83663	25.7973	-1.44887
Putrescine	Ligno Sugar Production	Input	Lime	kg	0.00326509	0	0.0197656	0	0.0185544	3.44186e-05	0.00586674	6.05361	0.00586674	0.610044
Putrescine	Ligno Sugar Production	Input	CornStover	kg	2.25241	0	13.6352	0	12.7997	16.3795	4.04716	6.05361	4.04716	0.610044
Putrescine	Ligno Sugar Production	Input	Water	kg	4.29802	0	26.0186	0	24.4242	59.6405	7.72272	6.05361	7.72272	0.610044
Putrescine	Ligno Sugar Production	Input	SulfuricAcid	kg	0.0484357	0	0.293211	0	0.275244	0.00757418	0.0870297	6.05361	0.0870297	0.610044
Putrescine	Ligno Sugar Production	Input	CornSteepLiqour	kg	0.00177309	0	0.0107336	0	0.0100759	1.015e-05	0.00318591	6.05361	0.00318591	0.610044
Putrescine	Ligno Sugar Production	Input	NaOH	kg	0.0306399	0	0.185482	0	0.174116	0.00303095	0.0550541	6.05361	0.0550541	0.610044
Putrescine	Ligno Sugar Production	Input	Ammonia	kg	0.014747	0	0.0892723	0	0.0838019	0.000702115	0.0264974	6.05361	0.0264974	0.610044
Putrescine	Ligno Sugar Production	Input	Glucose	kg	0.0261423	0	0.158255	0	0.148558	0.00220644	0.0469727	6.05361	0.0469727	0.610044
Putrescine	Ligno Sugar Production	Input	AmmoniumSulfate	kg	0.000735185	0	0.00445053	0	0.00417781	1.74501e-06	0.00132099	6.05361	0.00132099	0.610044
Putrescine	Ligno Sugar Production	Input	SoybeanOil	kg	0.000151362	0	0.000916285	0	0.000860137	7.39666e-08	0.000271968	6.05361	0.000271968	0.610044
Putrescine	Ligno Sugar Production	Input	SO2	kg	0.000172985	0	0.00104718	0	0.000983013	9.66094e-08	0.000310821	6.05361	0.000310821	0.610044
Putrescine	Distillation	Output	Biomass	kg	0.173273	0.0363753	0.395256	0.0390764	0.390028	0.0166444	0.129013	2.07119	0.129013	-1.32556
Putrescine	Stripper	Output	Impure Product	kg	1.17327	1.03638	1.39526	1.03908	1.39003	0.0166444	0.129013	0.30588	0.129013	-1.32556
Putrescine	Extractor	Output	Cake	kg	3.16945	1.88665	4.92821	2.02887	4.63866	0.464558	0.681585	0.959651	0.681585	-0.486132
Putrescine	Extractor	Output	Extracted Product	kg	2.33782	1.80948	3.21308	1.82973	3.18464	0.176294	0.419873	0.600389	0.419873	-1.01744
Putrescine	pH Adjustment	Output	Fermentation Broth	kg	12.0643	7.78624	19.1267	8.17683	17.8159	7.84269	2.80048	0.940001	2.80048	-0.705835
Putrescine	Centrifuge	Output	Biomass	kg	0.183507	0.101275	0.374449	0.101975	0.354089	0.00371866	0.0609808	1.48863	0.0609808	0.596282
Putrescine	Centrifuge	Output	Fermentation Broth	kg	10.2886	6.6333	16.1782	6.79596	15.5438	6.57099	2.56339	0.927713	2.56339	-0.814217
Putrescine	Centrifuge	Output	Wet Biomass	kg	0.643245	0.330774	1.42079	0.33128	1.3221	0.056219	0.237106	1.69455	0.237106	1.00588
Putrescine	Fermenter	Output	Product	kg	1	1	1	1	1	1.40776e-33	3.75202e-17	1.11022e-16	3.75202e-17	5.76005
Putrescine	Fermenter	Output	CO2Emit	kg	2.08578	1.3673	3.53436	1.38696	3.20693	0.334968	0.578764	1.03897	0.578764	-0.850684
Putrescine	Fermenter	Output	Fermentation Broth	kg	10.9318	6.96408	17.571	7.13722	16.4414	7.58011	2.7532	0.970283	2.7532	-0.771115
Putrescine	Evaporator (Cake)	Output	Cake	kg	3.16945	1.88665	4.92821	2.02887	4.63866	0.464558	0.681585	0.959651	0.681585	-0.486132
Putrescine	Evaporator (Cake)	Output	Wet Cake/Biomass	kg	7.92362	4.71662	12.3205	5.07218	11.5966	2.90349	1.70396	0.959651	1.70396	-0.486132
Putrescine	Evaporator (Cake)	Output	Recycled Water	kg	2.98122	0.0915944	7.73537	0.521415	6.48361	2.91815	1.70826	2.56398	1.70826	-0.693674
Putrescine	Dryer	Output	Waste	kg	1.57013	0	4.92631	0	4.48613	2.75162	1.6588	3.13752	1.6588	-1.62035
Putrescine	Dryer	Output	WaterVapour	kg	2.35519	0	7.38946	0	6.72919	6.19115	2.4882	3.13752	2.4882	-1.62035
Putrescine	Evaporator (Biomass)	Output	Biomass	kg	0.183507	0.101275	0.374449	0.101975	0.354089	0.00371866	0.0609808	1.48863	0.0609808	0.596282
Putrescine	Evaporator (Biomass)	Output	WaterVapour	kg	0.073791	0.0304032	0.193866	0.0308123	0.17475	0.00122003	0.0349289	2.21521	0.0349289	1.47976
Putrescine	Evaporator (Biomass)	Output	Recycled Water	kg	0.073791	0.0304032	0.193866	0.0308123	0.17475	0.00122003	0.0349289	2.21521	0.0349289	1.47976
Putrescine	Combustor	Output	Steam	MJ	23.3479	1.16921	81.1655	1.72972	62.3184	424.727	20.6089	3.42628	20.6089	-1.21793
Putrescine	Ligno Sugar Production	Output	Electricity	kWh	0.303977	0	1.84016	0	1.7274	0.298323	0.546189	6.05361	0.546189	0.610044
Putrescine	Ligno Sugar Production	Output	Sugar	kg	1.01706	0	6.15691	0	5.77963	3.33964	1.82747	6.05361	1.82747	0.610044
Putrescine	Ligno Sugar Production	Output	Waste	kg	0.0964174	0	0.583673	0	0.547907	0.0300133	0.173244	6.05361	0.173244	0.610044
Putrescine	Ligno Sugar Production	Output	CO2Emit	kg	1.61613	0	9.78344	0	9.18392	8.43252	2.90388	6.05361	2.90388	0.610044
Putrescine	Ligno Sugar Production	Output	COEmit	kg	0.00114602	0	0.00693759	0	0.00651246	4.24025e-06	0.00205919	6.05361	0.00205919	0.610044
Putrescine	Ligno Sugar Production	Output	SO2Emit	kg	0.000237854	0	0.00143988	0	0.00135164	1.82652e-07	0.000427378	6.05361	0.000427378	0.610044
Putrescine	Ligno Sugar Production	Output	NO2Emit	kg	0.00114602	0	0.00693759	0	0.00651246	4.24025e-06	0.00205919	6.05361	0.00205919	0.610044
Putrescine	Ligno Sugar Production	Output	CH4Emit	kg	3.4597e-05	0	0.000209437	0	0.000196603	3.86438e-09	6.21641e-05	6.05361	6.21641e-05	0.610044
