# Supplementary material for: Collaborating constructively for sustainable biotechnology
Source: Sci Rep. 2019 Dec 13;9:19033. doi: 10.1038/s41598-019-54331-7 (PMC6910968; doi:10.1038/s41598-019-54331-7)
Supplement: Supplementary file 3 — Supplementary Dataset 15 [file 41598_2019_54331_MOESM3_ESM.xlsx]

## Sheet: Cadaverine
Scenario	InputOutput	Type	indicator	mean	min	max	CI95low	CI95up	var	sd	variability	skewness	kurtosis
Cadaverine	Input	RawMaterials	Sugar	2.93613	0	6.3447	0	6.01536	3.80293	1.95011	2.1609	1.95011	-0.972106
Cadaverine	Input	RawMaterials	Salt	0.0212066	0.0108545	0.0455185	0.0108714	0.0437447	5.92103e-05	0.00769482	1.63459	0.00769482	0.826249
Cadaverine	Input	RawMaterials	Nitrogen	0.421402	0.367444	0.505468	0.367577	0.501716	0.00153455	0.0391734	0.327537	0.0391734	-1.30082
Cadaverine	Input	RawMaterials	Water	7.87714	1.7205	32.614	2.044	30.5676	67.3322	8.20562	3.92192	8.20562	1.12611
Cadaverine	Input	RawMaterials	Butanol	0.0141154	0.00455472	0.0359457	0.00646074	0.0272052	2.86475e-05	0.00535234	2.22388	0.00535234	0.61949
Cadaverine	Input	RawMaterials	NaOH	0.994876	0.72207	1.42886	0.744101	1.29728	0.0204714	0.143078	0.71043	0.143078	-0.383507
Cadaverine	Input	Utilities	Steam	3.64626	0	13.1503	0	9.88776	14.5567	3.81532	3.60653	3.81532	-1.67489
Cadaverine	Input	Utilities	Electricity	1.01017	0	5.37112	0	2.90541	0.622871	0.789222	5.31703	0.789222	1.79937
Cadaverine	Input	LignoSystemInput	Lime	0.00339584	0	0.0204691	0	0.0193706	3.71855e-05	0.00609799	6.02768	0.00609799	0.587011
Cadaverine	Input	LignoSystemInput	CornStover	2.34262	0	14.1205	0	13.3628	17.6962	4.20669	6.02768	4.20669	0.587011
Cadaverine	Input	LignoSystemInput	SulfuricAcid	0.0503754	0	0.303647	0	0.287352	0.00818307	0.0904603	6.02768	0.0904603	0.587011
Cadaverine	Input	LignoSystemInput	CornSteepLiqour	0.0018441	0	0.0111157	0	0.0105191	1.0966e-05	0.00331149	6.02768	0.00331149	0.587011
Cadaverine	Input	LignoSystemInput	NaOH	0.994876	0.72207	1.42886	0.744101	1.29728	0.0204714	0.143078	0.71043	0.143078	-0.383507
Cadaverine	Input	LignoSystemInput	Ammonia	0.0153375	0	0.0924497	0	0.0874884	0.000758558	0.0275419	6.02768	0.0275419	0.587011
Cadaverine	Input	LignoSystemInput	Glucose	0.0271892	0	0.163888	0	0.155093	0.00238382	0.0488243	6.02768	0.0488243	0.587011
Cadaverine	Input	LignoSystemInput	AmmoniumSulfate	0.000764627	0	0.00460893	0	0.00436159	1.88529e-06	0.00137306	6.02768	0.00137306	0.587011
Cadaverine	Input	LignoSystemInput	SoybeanOil	0.000157423	0	0.000948898	0	0.000897975	7.99128e-08	0.000282688	6.02768	0.000282688	0.587011
Cadaverine	Input	LignoSystemInput	SO2	0.000179912	0	0.00108445	0	0.00102626	1.04376e-07	0.000323073	6.02768	0.000323073	0.587011
Cadaverine	Input	other	CombustorUsage	27.2974	2.00382	79.5991	2.35247	71.8615	534.136	23.1114	2.84259	23.1114	-1.37789
Cadaverine	Input	other	FermPlant	6.64642e-10	1.65385e-10	3.07855e-09	2.20765e-10	1.65513e-09	1.50109e-19	3.87439e-10	4.38305	3.87439e-10	4.5966
Cadaverine	Output	Waste	Waste	1.49575	0	4.99756	0	4.08598	2.2178	1.48923	3.34116	1.48923	-1.52002
Cadaverine	Output	Emissions	CO2Emit	3.7302	1.15691	13.4678	1.32467	12.7467	10.4022	3.22524	3.30033	3.22524	1.2122
Cadaverine	Output	Emissions	COEmit	0.00119192	0	0.00718451	0	0.00679895	4.58112e-06	0.00214036	6.02768	0.00214036	0.587011
Cadaverine	Output	Emissions	SO2Emit	0.000247379	0	0.00149112	0	0.0014111	1.97336e-07	0.000444225	6.02768	0.000444225	0.587011
Cadaverine	Output	Emissions	NO2Emit	0.00119192	0	0.00718451	0	0.00679895	4.58112e-06	0.00214036	6.02768	0.00214036	0.587011
Cadaverine	Output	Emissions	CH4Emit	3.59825e-05	0	0.000216891	0	0.000205251	4.17504e-09	6.46145e-05	6.02768	6.46145e-05	0.587011
Cadaverine	Output	UtilityCredit	Electricity	0.316151	0	1.90566	0	1.80339	0.322305	0.567719	6.02768	0.567719	0.587011

## Sheet: Putrescine
Scenario	InputOutput	Type	indicator	mean	min	max	CI95low	CI95up	var	sd	variability	skewness	kurtosis
Putrescine	Input	RawMaterials	Sugar	2.82279	0	6.20216	0	5.75123	3.52933	1.87865	2.19718	1.87865	-0.968304
Putrescine	Input	RawMaterials	Salt	0.0203002	0.0104389	0.0448386	0.0104549	0.0417241	5.59926e-05	0.00748282	1.69455	0.00748282	1.00588
Putrescine	Input	RawMaterials	Nitrogen	0.479644	0.4214	0.56914	0.421576	0.562552	0.00191189	0.0437252	0.30802	0.0437252	-1.47112
Putrescine	Input	RawMaterials	Water	7.92545	2.01052	31.2262	2.35142	28.9609	57.4489	7.5795	3.68631	7.5795	1.28677
Putrescine	Input	RawMaterials	Butanol	0.0137862	0.00445674	0.0351735	0.00633402	0.0265302	2.71676e-05	0.00521226	2.22809	0.00521226	0.640196
Putrescine	Input	RawMaterials	NaOH	1.14751	0.836905	1.61841	0.862803	1.48054	0.026288	0.162136	0.681045	0.162136	-0.478398
Putrescine	Input	Utilities	Steam	3.76072	0	13.6406	0	10.2316	15.5068	3.93786	3.62713	3.93786	-1.67074
Putrescine	Input	Utilities	Electricity	0.994804	0	5.19898	0	2.79008	0.588171	0.766923	5.22613	0.766923	1.58787
Putrescine	Input	LignoSystemInput	Lime	0.00326509	0	0.0197656	0	0.0185544	3.44186e-05	0.00586674	6.05361	0.00586674	0.610044
Putrescine	Input	LignoSystemInput	CornStover	2.25241	0	13.6352	0	12.7997	16.3795	4.04716	6.05361	4.04716	0.610044
Putrescine	Input	LignoSystemInput	SulfuricAcid	0.0484357	0	0.293211	0	0.275244	0.00757418	0.0870297	6.05361	0.0870297	0.610044
Putrescine	Input	LignoSystemInput	CornSteepLiqour	0.00177309	0	0.0107336	0	0.0100759	1.015e-05	0.00318591	6.05361	0.00318591	0.610044
Putrescine	Input	LignoSystemInput	NaOH	1.14751	0.836905	1.61841	0.862803	1.48054	0.026288	0.162136	0.681045	0.162136	-0.478398
Putrescine	Input	LignoSystemInput	Ammonia	0.014747	0	0.0892723	0	0.0838019	0.000702115	0.0264974	6.05361	0.0264974	0.610044
Putrescine	Input	LignoSystemInput	Glucose	0.0261423	0	0.158255	0	0.148558	0.00220644	0.0469727	6.05361	0.0469727	0.610044
Putrescine	Input	LignoSystemInput	AmmoniumSulfate	0.000735185	0	0.00445053	0	0.00417781	1.74501e-06	0.00132099	6.05361	0.00132099	0.610044
Putrescine	Input	LignoSystemInput	SoybeanOil	0.000151362	0	0.000916285	0	0.000860137	7.39666e-08	0.000271968	6.05361	0.000271968	0.610044
Putrescine	Input	LignoSystemInput	SO2	0.000172985	0	0.00104718	0	0.000983013	9.66094e-08	0.000310821	6.05361	0.000310821	0.610044
Putrescine	Input	other	CombustorUsage	29.9097	2.11324	86.9561	2.32189	78.4818	665.501	25.7973	2.83663	25.7973	-1.44887
Putrescine	Input	other	FermPlant	6.51714e-10	1.65462e-10	2.97924e-09	2.20785e-10	1.58943e-09	1.40191e-19	3.74421e-10	4.3175	3.74421e-10	4.37539
Putrescine	Output	Waste	Waste	1.66655	0	5.50527	0	4.54145	2.78621	1.66919	3.3034	1.66919	-1.55512
Putrescine	Output	Emissions	CO2Emit	3.70192	1.3673	13.2264	1.38696	12.2648	9.46949	3.07725	3.2035	3.07725	1.31428
Putrescine	Output	Emissions	COEmit	0.00114602	0	0.00693759	0	0.00651246	4.24025e-06	0.00205919	6.05361	0.00205919	0.610044
Putrescine	Output	Emissions	SO2Emit	0.000237854	0	0.00143988	0	0.00135164	1.82652e-07	0.000427378	6.05361	0.000427378	0.610044
Putrescine	Output	Emissions	NO2Emit	0.00114602	0	0.00693759	0	0.00651246	4.24025e-06	0.00205919	6.05361	0.00205919	0.610044
Putrescine	Output	Emissions	CH4Emit	3.4597e-05	0	0.000209437	0	0.000196603	3.86438e-09	6.21641e-05	6.05361	6.21641e-05	0.610044
Putrescine	Output	UtilityCredit	Electricity	0.303977	0	1.84016	0	1.7274	0.298323	0.546189	6.05361	0.546189	0.610044
