# Supplementary material for: Collaborating constructively for sustainable biotechnology
Source: Sci Rep. 2019 Dec 13;9:19033. doi: 10.1038/s41598-019-54331-7 (PMC6910968; doi:10.1038/s41598-019-54331-7)
Supplement: Supplementary file 5 — Supplementary Dataset 17 [file 41598_2019_54331_MOESM5_ESM.xlsx]

## Sheet: AllNylonLCIAResults
Scenario	Perspective	Nylon	Component	Indicator	Units	Mean	Min	Max	CI95low	CI95up	Variance	Standard deviation	Variability	Skewness	Kurtosis
Nylon410Hierarchist	Hierarchist	Nylon410	Putrescine	Climate change (with credit for embodied carbon)	kg CO2 eq.	1.61636	0.29568	4.11528	0.482015	3.00657	0.473478	0.688098	2.36308	0.688098	-0.30674
Nylon410Hierarchist	Hierarchist	Nylon410	Putrescine	Fine Particulate Matter Formation	kg PM2.5 eq.	0.00536494	0.00299049	0.010622	0.0035214	0.00829476	1.47602e-06	0.00121492	1.42248	0.00121492	0.478932
Nylon410Hierarchist	Hierarchist	Nylon410	Putrescine	Fossil depletion	kg oil eq.	0.498899	0.231231	1.20964	0.275955	0.884887	0.0243073	0.155908	1.96113	0.155908	1.15993
Nylon410Hierarchist	Hierarchist	Nylon410	Putrescine	Freshwater Consumption	m3	0.0800782	0.0172989	0.291257	0.0209374	0.25898	0.00454298	0.0674016	3.42113	0.0674016	0.635497
Nylon410Hierarchist	Hierarchist	Nylon410	Putrescine	Freshwater ecotoxicity	kg 1,4 DB eq.	0.100796	0.0114694	0.290128	0.0132771	0.247797	0.00667377	0.0816931	2.76458	0.0816931	-1.4795
Nylon410Hierarchist	Hierarchist	Nylon410	Putrescine	Freshwater Eutrophication	kg P eq.	0.000737664	0.000395508	0.00213504	0.000444017	0.00137455	5.63926e-08	0.000237471	2.35817	0.000237471	2.60965
Nylon410Hierarchist	Hierarchist	Nylon410	Putrescine	Human toxicity, cancer	kg 1,4-DB eq.	0.0865974	0.0419273	0.196003	0.0474019	0.15346	0.000853164	0.029209	1.77922	0.029209	0.716705
Nylon410Hierarchist	Hierarchist	Nylon410	Putrescine	Human toxicity, non-cancer	kg 1,4-DB eq.	4.81431	1.53036	11.3563	1.7753	9.47768	6.10538	2.47091	2.04099	2.47091	-1.16242
Nylon410Hierarchist	Hierarchist	Nylon410	Putrescine	Ionizing Radiation	Bq C-60 eq. to air	0.13322	0.0486569	0.883562	0.0602608	0.404704	0.0078159	0.0884076	6.26711	0.0884076	9.95071
Nylon410Hierarchist	Hierarchist	Nylon410	Putrescine	Land use	Annual crop eq.·y	1.09012	-0.190352	4.18978	-0.0110048	3.20238	0.799424	0.894105	4.01803	0.894105	0.210756
Nylon410Hierarchist	Hierarchist	Nylon410	Putrescine	Marine ecotoxicity	kg 1,4-DB eq.	0.123792	0.0170989	0.359904	0.0197688	0.301134	0.00991598	0.099579	2.76921	0.099579	-1.51091
Nylon410Hierarchist	Hierarchist	Nylon410	Putrescine	Marine Eutrophication	kg N eq.	0.000659849	3.97917e-05	0.00210757	5.10332e-05	0.00201249	3.87404e-07	0.000622418	3.13372	0.000622418	-1.07158
Nylon410Hierarchist	Hierarchist	Nylon410	Putrescine	Metal depletion	kg Cu eq.	0.0059844	0.00363366	0.00968567	0.00393602	0.00897435	1.63326e-06	0.00127799	1.0113	0.00127799	-0.209525
Nylon410Hierarchist	Hierarchist	Nylon410	Putrescine	Photochemical Ozone Formation, Ecosystems	kg NOx eq.	1.44224	0.00997602	4.69973	0.0125604	3.89016	2.01252	1.41863	3.25172	1.41863	-1.55515
Nylon410Hierarchist	Hierarchist	Nylon410	Putrescine	Photochemical Ozone Formation, Human Health	kg NOx eq.	0.897046	0.00736206	2.91875	0.00942003	2.41555	0.774527	0.880072	3.24552	0.880072	-1.55476
Nylon410Hierarchist	Hierarchist	Nylon410	Putrescine	Stratospheric Ozone Depletion	kg CFC-11 eq.	2.14934e-05	3.28363e-06	4.7334e-05	3.86219e-06	4.40348e-05	2.34737e-10	1.53211e-05	2.04949	1.53211e-05	-1.81675
Nylon410Hierarchist	Hierarchist	Nylon410	Putrescine	Terrestrial Acidification	kg SO2 eq.	0.0157566	0.00789972	0.0293786	0.00934186	0.0255242	1.71027e-05	0.00413554	1.36317	0.00413554	0.0682403
Nylon410Hierarchist	Hierarchist	Nylon410	Putrescine	Terrestrial ecotoxicity	kg 1,4-DB eq.	7.24455	3.30667	14.7243	4.25329	11.4543	3.38762	1.84055	1.57603	1.84055	0.396065
Nylon410Hierarchist	Hierarchist	Nylon410	SebacicAcid_average	Climate change (with credit for embodied carbon)	kg CO2 eq.	1.79012	0.940212	2.64652	0.940212	2.64652	0.727936	0.853192	0.953179	0.853192	-2.00034
Nylon410Hierarchist	Hierarchist	Nylon410	SebacicAcid_average	Fine Particulate Matter Formation	kg PM2.5 eq.	0.00866437	0.00642826	0.0109175	0.00642826	0.0109175	5.03881e-06	0.00224473	0.51813	0.00224473	-2.00034
Nylon410Hierarchist	Hierarchist	Nylon410	SebacicAcid_average	Fossil depletion	kg oil eq.	0.82113	0.633076	1.01062	0.633076	1.01062	0.0356378	0.18878	0.459785	0.18878	-2.00034
Nylon410Hierarchist	Hierarchist	Nylon410	SebacicAcid_average	Freshwater Consumption	m3	3.87232	2.56295	5.19168	2.56295	5.19168	1.72771	1.31442	0.678852	1.31442	-2.00034
Nylon410Hierarchist	Hierarchist	Nylon410	SebacicAcid_average	Freshwater ecotoxicity	kg 1,4 DB eq.	0.00907408	0.00607307	0.012098	0.00607307	0.012098	9.07566e-06	0.00301258	0.663969	0.00301258	-2.00034
Nylon410Hierarchist	Hierarchist	Nylon410	SebacicAcid_average	Freshwater Eutrophication	kg P eq.	0.00172476	0.00114218	0.00231178	0.00114218	0.00231178	3.42017e-07	0.000584822	0.67812	0.000584822	-2.00034
Nylon410Hierarchist	Hierarchist	Nylon410	SebacicAcid_average	Human toxicity, cancer	kg 1,4-DB eq.	0.00188824	0.00149041	0.0022891	0.00149041	0.0022891	1.59491e-07	0.000399364	0.422983	0.000399364	-2.00034
Nylon410Hierarchist	Hierarchist	Nylon410	SebacicAcid_average	Human toxicity, non-cancer	kg 1,4-DB eq.	0.675345	0.488214	0.863905	0.488214	0.863905	0.0352889	0.187853	0.556295	0.187853	-2.00034
Nylon410Hierarchist	Hierarchist	Nylon410	SebacicAcid_average	Ionizing Radiation	Bq C-60 eq. to air	0.0090784	0.00710382	0.011068	0.00710382	0.011068	3.92911e-06	0.0019822	0.436666	0.0019822	-2.00034
Nylon410Hierarchist	Hierarchist	Nylon410	SebacicAcid_average	Land use	Annual crop eq.·y	9.75195	6.45612	13.0729	6.45612	13.0729	10.9464	3.30854	0.67851	3.30854	-2.00034
Nylon410Hierarchist	Hierarchist	Nylon410	SebacicAcid_average	Marine ecotoxicity	kg 1,4-DB eq.	0.0150561	0.0103772	0.0197708	0.0103772	0.0197708	2.20621e-05	0.00469703	0.623909	0.00469703	-2.00034
Nylon410Hierarchist	Hierarchist	Nylon410	SebacicAcid_average	Marine Eutrophication	kg N eq.	0.0117054	0.00773063	0.0157106	0.00773063	0.0157106	1.59212e-05	0.00399014	0.681729	0.00399014	-2.00034
Nylon410Hierarchist	Hierarchist	Nylon410	SebacicAcid_average	Metal depletion	kg Cu eq.	0.00107771	0.00063029	0.00152855	0.00063029	0.00152855	2.01735e-07	0.000449149	0.833487	0.000449149	-2.00034
Nylon410Hierarchist	Hierarchist	Nylon410	SebacicAcid_average	Photochemical Ozone Formation, Ecosystems	kg NOx eq.	2.15691	1.6297	2.68815	1.6297	2.68815	0.280102	0.529247	0.490723	0.529247	-2.00034
Nylon410Hierarchist	Hierarchist	Nylon410	SebacicAcid_average	Photochemical Ozone Formation, Human Health	kg NOx eq.	1.34415	1.01682	1.67397	1.01682	1.67397	0.10797	0.328588	0.488896	0.328588	-2.00034
Nylon410Hierarchist	Hierarchist	Nylon410	SebacicAcid_average	Stratospheric Ozone Depletion	kg CFC-11 eq.	2.59097e-05	1.72024e-05	3.46834e-05	1.72024e-05	3.46834e-05	7.64027e-11	8.74086e-06	0.674689	8.74086e-06	-2.00034
Nylon410Hierarchist	Hierarchist	Nylon410	SebacicAcid_average	Terrestrial Acidification	kg SO2 eq.	0.0413744	0.02946	0.0533797	0.02946	0.0533797	0.000143051	0.0119604	0.578129	0.0119604	-2.00034
Nylon410Hierarchist	Hierarchist	Nylon410	SebacicAcid_average	Terrestrial ecotoxicity	kg 1,4-DB eq.	3.90825	3.13404	4.68836	3.13404	4.68836	0.604031	0.777194	0.397703	0.777194	-2.00034
Nylon410Hierarchist	Hierarchist	Nylon410	Polymerisation	Climate change (with credit for embodied carbon)	kg CO2 eq.	0.72468	0.0771596	2.2951	0.0885181	1.88987	0.439227	0.662742	3.06057	0.662742	-1.48134
Nylon410Hierarchist	Hierarchist	Nylon410	Polymerisation	Fine Particulate Matter Formation	kg PM2.5 eq.	0.00158788	0.000420846	0.00542979	0.000458727	0.00446812	1.77648e-06	0.00133285	3.15448	0.00133285	-0.458801
Nylon410Hierarchist	Hierarchist	Nylon410	Polymerisation	Fossil depletion	kg oil eq.	0.242001	0.0214364	0.754378	0.0249906	0.613569	0.0512387	0.22636	3.02867	0.22636	-1.61104
Nylon410Hierarchist	Hierarchist	Nylon410	Polymerisation	Freshwater Consumption	m3	0.0052348	0.000256414	0.0394658	0.000295084	0.0308743	7.21147e-05	0.00849204	7.49015	0.00849204	3.5308
Nylon410Hierarchist	Hierarchist	Nylon410	Polymerisation	Freshwater ecotoxicity	kg 1,4 DB eq.	0.00464932	0.000787421	0.015583	0.000887501	0.0131048	1.65974e-05	0.00407399	3.18231	0.00407399	-0.946038
Nylon410Hierarchist	Hierarchist	Nylon410	Polymerisation	Freshwater Eutrophication	kg P eq.	0.000258698	1.20229e-05	0.00123201	1.34008e-05	0.00103864	1.19194e-07	0.000345245	4.71589	0.000345245	-0.216825
Nylon410Hierarchist	Hierarchist	Nylon410	Polymerisation	Human toxicity, cancer	kg 1,4-DB eq.	0.0197327	0.00348703	0.0763729	0.00390607	0.063602	0.000394575	0.0198639	3.69365	0.0198639	-0.36312
Nylon410Hierarchist	Hierarchist	Nylon410	Polymerisation	Human toxicity, non-cancer	kg 1,4-DB eq.	0.657863	0.322118	1.63835	0.365117	1.3647	0.0836474	0.289219	2.00077	0.289219	0.268999
Nylon410Hierarchist	Hierarchist	Nylon410	Polymerisation	Ionizing Radiation	Bq C-60 eq. to air	0.118168	0.00140053	0.865897	0.00164057	0.68111	0.0371072	0.192632	7.3158	0.192632	2.8508
Nylon410Hierarchist	Hierarchist	Nylon410	Polymerisation	Land use	Annual crop eq.·y	0.504329	0.0076332	1.42301	0.00918493	1.21805	0.234315	0.484061	2.80646	0.484061	-1.82391
Nylon410Hierarchist	Hierarchist	Nylon410	Polymerisation	Marine ecotoxicity	kg 1,4-DB eq.	0.00814344	0.00234815	0.0233056	0.00267176	0.0191902	3.02869e-05	0.00550335	2.57354	0.00550335	-1.05114
Nylon410Hierarchist	Hierarchist	Nylon410	Polymerisation	Marine Eutrophication	kg N eq.	2.09175e-05	1.58694e-06	8.61504e-05	1.78171e-06	7.25028e-05	5.54492e-10	2.35477e-05	4.04271	2.35477e-05	-0.503394
Nylon410Hierarchist	Hierarchist	Nylon410	Polymerisation	Metal depletion	kg Cu eq.	0.000491108	0.000317072	0.000836134	0.000352467	0.000682232	7.84814e-09	8.85897e-05	1.05692	8.85897e-05	-0.252772
Nylon410Hierarchist	Hierarchist	Nylon410	Polymerisation	Photochemical Ozone Formation, Ecosystems	kg NOx eq.	0.00285901	0.00177011	0.00424847	0.00205998	0.00373397	1.82608e-07	0.000427327	0.866856	0.000427327	-0.28441
Nylon410Hierarchist	Hierarchist	Nylon410	Polymerisation	Photochemical Ozone Formation, Human Health	kg NOx eq.	0.00255904	0.00156642	0.00379941	0.00180956	0.00336741	1.57033e-07	0.000396273	0.87259	0.000396273	-0.292167
Nylon410Hierarchist	Hierarchist	Nylon410	Polymerisation	Stratospheric Ozone Depletion	kg CFC-11 eq.	6.44681e-07	2.85868e-07	1.36427e-06	3.29483e-07	1.06282e-06	3.4681e-14	1.86228e-07	1.67277	1.86228e-07	0.0419621
Nylon410Hierarchist	Hierarchist	Nylon410	Polymerisation	Terrestrial Acidification	kg SO2 eq.	0.00326161	0.00134517	0.00794607	0.00145356	0.00657411	2.81159e-06	0.00167678	2.02382	0.00167678	-1.09728
Nylon410Hierarchist	Hierarchist	Nylon410	Polymerisation	Terrestrial ecotoxicity	kg 1,4-DB eq.	4.17423	2.11524	7.90029	2.40972	6.92275	1.91539	1.38398	1.3859	1.38398	-1.06238
Nylon410Hierarchist	Hierarchist	Nylon410	Collated	Climate change (with credit for embodied carbon)	kg CO2 eq.	4.13117	1.31305	9.0569	1.51075	7.54296	0	0	1.87449	0	0
Nylon410Hierarchist	Hierarchist	Nylon410	Collated	Fine Particulate Matter Formation	kg PM2.5 eq.	0.0156172	0.0098396	0.0269693	0.0104084	0.0236804	0	0	1.09685	0	0
Nylon410Hierarchist	Hierarchist	Nylon410	Collated	Fossil depletion	kg oil eq.	1.56203	0.885743	2.97463	0.934022	2.50908	0	0	1.33729	0	0
Nylon410Hierarchist	Hierarchist	Nylon410	Collated	Freshwater Consumption	m3	3.95763	2.5805	5.5224	2.58418	5.48154	0	0	0.743349	0	0
Nylon410Hierarchist	Hierarchist	Nylon410	Collated	Freshwater ecotoxicity	kg 1,4 DB eq.	0.114519	0.0183298	0.317809	0.0202377	0.273	0	0	2.6151	0	0
Nylon410Hierarchist	Hierarchist	Nylon410	Collated	Freshwater Eutrophication	kg P eq.	0.00272112	0.00154971	0.00567883	0.0015996	0.00472497	0	0	1.51743	0	0
Nylon410Hierarchist	Hierarchist	Nylon410	Collated	Human toxicity, cancer	kg 1,4-DB eq.	0.108218	0.0469047	0.274665	0.0527984	0.219352	0	0	2.10464	0	0
Nylon410Hierarchist	Hierarchist	Nylon410	Collated	Human toxicity, non-cancer	kg 1,4-DB eq.	6.14752	2.34069	13.8586	2.62863	11.7063	0	0	1.87358	0	0
Nylon410Hierarchist	Hierarchist	Nylon410	Collated	Ionizing Radiation	Bq C-60 eq. to air	0.260467	0.0571612	1.76053	0.0690051	1.09688	0	0	6.53967	0	0
Nylon410Hierarchist	Hierarchist	Nylon410	Collated	Land use	Annual crop eq.·y	11.3464	6.2734	18.6857	6.4543	17.4933	0	0	1.09394	0	0
Nylon410Hierarchist	Hierarchist	Nylon410	Collated	Marine ecotoxicity	kg 1,4-DB eq.	0.146991	0.0298242	0.40298	0.0328177	0.340095	0	0	2.53863	0	0
Nylon410Hierarchist	Hierarchist	Nylon410	Collated	Marine Eutrophication	kg N eq.	0.0123862	0.00777201	0.0179043	0.00778345	0.0177956	0	0	0.81803	0	0
Nylon410Hierarchist	Hierarchist	Nylon410	Collated	Metal depletion	kg Cu eq.	0.00755322	0.00458102	0.0120504	0.00491878	0.0111851	0	0	0.988894	0	0
Nylon410Hierarchist	Hierarchist	Nylon410	Collated	Photochemical Ozone Formation, Ecosystems	kg NOx eq.	3.60201	1.64145	7.39213	1.64432	6.58204	0	0	1.59652	0	0
Nylon410Hierarchist	Hierarchist	Nylon410	Collated	Photochemical Ozone Formation, Human Health	kg NOx eq.	2.24375	1.02575	4.59652	1.02805	4.09289	0	0	1.59143	0	0
Nylon410Hierarchist	Hierarchist	Nylon410	Collated	Stratospheric Ozone Depletion	kg CFC-11 eq.	4.80477e-05	2.07719e-05	8.33817e-05	2.13941e-05	7.9781e-05	0	0	1.30307	0	0
Nylon410Hierarchist	Hierarchist	Nylon410	Collated	Terrestrial Acidification	kg SO2 eq.	0.0603926	0.0387049	0.0907043	0.0402554	0.085478	0	0	0.861025	0	0
Nylon410Hierarchist	Hierarchist	Nylon410	Collated	Terrestrial ecotoxicity	kg 1,4-DB eq.	15.327	8.55595	27.313	9.79705	23.0654	0	0	1.22379	0	0
Nylon510Hierarchist	Hierarchist	Nylon510	Cadaverine	Climate change (with credit for embodied carbon)	kg CO2 eq.	1.55346	0.198069	4.2059	0.401818	3.01115	0.492576	0.701838	2.57994	0.701838	-0.17649
Nylon510Hierarchist	Hierarchist	Nylon510	Cadaverine	Fine Particulate Matter Formation	kg PM2.5 eq.	0.00569898	0.00306644	0.0116522	0.0036641	0.00893346	1.83761e-06	0.00135559	1.50655	0.00135559	0.514812
Nylon510Hierarchist	Hierarchist	Nylon510	Cadaverine	Fossil depletion	kg oil eq.	0.52063	0.233768	1.3094	0.280879	0.949504	0.0296763	0.172268	2.06602	0.172268	1.25701
Nylon510Hierarchist	Hierarchist	Nylon510	Cadaverine	Freshwater Consumption	m3	0.0880187	0.0175707	0.329223	0.0213387	0.292044	0.00594782	0.0771221	3.54075	0.0771221	0.599906
Nylon510Hierarchist	Hierarchist	Nylon510	Cadaverine	Freshwater ecotoxicity	kg 1,4 DB eq.	0.101277	0.0116452	0.291998	0.0135704	0.248678	0.00652158	0.0807563	2.76817	0.0807563	-1.4317
Nylon510Hierarchist	Hierarchist	Nylon510	Cadaverine	Freshwater Eutrophication	kg P eq.	0.00077115	0.000395476	0.00236189	0.000446315	0.00148957	7.22843e-08	0.000268857	2.54998	0.000268857	2.69741
Nylon510Hierarchist	Hierarchist	Nylon510	Cadaverine	Human toxicity, cancer	kg 1,4-DB eq.	0.0899028	0.0417934	0.20992	0.0481422	0.164693	0.00102944	0.0320849	1.87009	0.0320849	0.837386
Nylon510Hierarchist	Hierarchist	Nylon510	Cadaverine	Human toxicity, non-cancer	kg 1,4-DB eq.	4.87261	1.51711	11.7282	1.77478	9.68737	6.12838	2.47556	2.09561	2.47556	-1.03694
Nylon510Hierarchist	Hierarchist	Nylon510	Cadaverine	Ionizing Radiation	Bq C-60 eq. to air	0.140725	0.0479399	1.00022	0.0596382	0.440366	0.0098512	0.0992532	6.76696	0.0992532	10.5339
Nylon510Hierarchist	Hierarchist	Nylon510	Cadaverine	Land use	Annual crop eq.·y	1.24279	-0.221292	4.79345	-0.0219048	3.66245	1.04666	1.02307	4.03507	1.02307	0.172819
Nylon510Hierarchist	Hierarchist	Nylon510	Cadaverine	Marine ecotoxicity	kg 1,4-DB eq.	0.123811	0.0173257	0.362287	0.0201043	0.30173	0.00968003	0.0983871	2.78619	0.0983871	-1.46875
Nylon510Hierarchist	Hierarchist	Nylon510	Cadaverine	Marine Eutrophication	kg N eq.	0.000746433	3.97012e-05	0.00239954	5.20156e-05	0.00228844	5.09824e-07	0.000714019	3.16149	0.000714019	-1.08836
Nylon510Hierarchist	Hierarchist	Nylon510	Cadaverine	Metal depletion	kg Cu eq.	0.00617854	0.00357561	0.0102515	0.00389983	0.0095774	2.07507e-06	0.00144051	1.08049	0.00144051	-0.246619
Nylon510Hierarchist	Hierarchist	Nylon510	Cadaverine	Photochemical Ozone Formation, Ecosystems	kg NOx eq.	1.43302	0.00974405	4.71786	0.0124347	3.87616	1.95863	1.39951	3.28546	1.39951	-1.51975
Nylon510Hierarchist	Hierarchist	Nylon510	Cadaverine	Photochemical Ozone Formation, Human Health	kg NOx eq.	0.891414	0.00721022	2.93022	0.00934386	2.40721	0.753827	0.868232	3.27907	0.868232	-1.51922
Nylon510Hierarchist	Hierarchist	Nylon510	Cadaverine	Stratospheric Ozone Depletion	kg CFC-11 eq.	2.18241e-05	3.62097e-06	4.80132e-05	4.27454e-06	4.45196e-05	2.2356e-10	1.49519e-05	2.03409	1.49519e-05	-1.77626
Nylon510Hierarchist	Hierarchist	Nylon510	Cadaverine	Terrestrial Acidification	kg SO2 eq.	0.0170588	0.00847912	0.0323377	0.0100454	0.0279546	2.14364e-05	0.00462995	1.39861	0.00462995	0.0448769
Nylon510Hierarchist	Hierarchist	Nylon510	Cadaverine	Terrestrial ecotoxicity	kg 1,4-DB eq.	7.39296	3.28892	15.6418	4.25237	12.0737	3.96849	1.99211	1.6709	1.99211	0.503982
Nylon510Hierarchist	Hierarchist	Nylon510	SebacicAcid_average	Climate change (with credit for embodied carbon)	kg CO2 eq.	1.70764	0.896887	2.52457	0.896887	2.52457	0.662395	0.813877	0.953179	0.813877	-2.00034
Nylon510Hierarchist	Hierarchist	Nylon510	SebacicAcid_average	Fine Particulate Matter Formation	kg PM2.5 eq.	0.00826511	0.00613205	0.0104144	0.00613205	0.0104144	4.58513e-06	0.00214129	0.51813	0.00214129	-2.00034
Nylon510Hierarchist	Hierarchist	Nylon510	SebacicAcid_average	Fossil depletion	kg oil eq.	0.783293	0.603904	0.96405	0.603904	0.96405	0.0324291	0.180081	0.459785	0.180081	-2.00034
Nylon510Hierarchist	Hierarchist	Nylon510	SebacicAcid_average	Freshwater Consumption	m3	3.69388	2.44485	4.95245	2.44485	4.95245	1.57215	1.25385	0.678852	1.25385	-2.00034
Nylon510Hierarchist	Hierarchist	Nylon510	SebacicAcid_average	Freshwater ecotoxicity	kg 1,4 DB eq.	0.00865595	0.00579323	0.0115405	0.00579323	0.0115405	8.25852e-06	0.00287376	0.663969	0.00287376	-2.00034
Nylon510Hierarchist	Hierarchist	Nylon510	SebacicAcid_average	Freshwater Eutrophication	kg P eq.	0.00164528	0.00108955	0.00220525	0.00108955	0.00220525	3.11223e-07	0.000557873	0.67812	0.000557873	-2.00034
Nylon510Hierarchist	Hierarchist	Nylon510	SebacicAcid_average	Human toxicity, cancer	kg 1,4-DB eq.	0.00180123	0.00142173	0.00218362	0.00142173	0.00218362	1.45131e-07	0.000380961	0.422983	0.000380961	-2.00034
Nylon510Hierarchist	Hierarchist	Nylon510	SebacicAcid_average	Human toxicity, non-cancer	kg 1,4-DB eq.	0.644225	0.465717	0.824096	0.465717	0.824096	0.0321116	0.179197	0.556295	0.179197	-2.00034
Nylon510Hierarchist	Hierarchist	Nylon510	SebacicAcid_average	Ionizing Radiation	Bq C-60 eq. to air	0.00866007	0.00677648	0.010558	0.00677648	0.010558	3.57535e-06	0.00189086	0.436666	0.00189086	-2.00034
Nylon510Hierarchist	Hierarchist	Nylon510	SebacicAcid_average	Land use	Annual crop eq.·y	9.30258	6.15862	12.4705	6.15862	12.4705	9.96086	3.15608	0.67851	3.15608	-2.00034
Nylon510Hierarchist	Hierarchist	Nylon510	SebacicAcid_average	Marine ecotoxicity	kg 1,4-DB eq.	0.0143623	0.00989897	0.0188598	0.00989897	0.0188598	2.00757e-05	0.00448059	0.623909	0.00448059	-2.00034
Nylon510Hierarchist	Hierarchist	Nylon510	SebacicAcid_average	Marine Eutrophication	kg N eq.	0.0111661	0.0073744	0.0149866	0.0073744	0.0149866	1.44877e-05	0.00380627	0.681729	0.00380627	-2.00034
Nylon510Hierarchist	Hierarchist	Nylon510	SebacicAcid_average	Metal depletion	kg Cu eq.	0.00102805	0.000601246	0.00145811	0.000601246	0.00145811	1.83572e-07	0.000428453	0.833487	0.000428453	-2.00034
Nylon510Hierarchist	Hierarchist	Nylon510	SebacicAcid_average	Photochemical Ozone Formation, Ecosystems	kg NOx eq.	2.05752	1.5546	2.56428	1.5546	2.56428	0.254883	0.504859	0.490723	0.504859	-2.00034
Nylon510Hierarchist	Hierarchist	Nylon510	SebacicAcid_average	Photochemical Ozone Formation, Human Health	kg NOx eq.	1.28221	0.969967	1.59683	0.969967	1.59683	0.098249	0.313447	0.488896	0.313447	-2.00034
Nylon510Hierarchist	Hierarchist	Nylon510	SebacicAcid_average	Stratospheric Ozone Depletion	kg CFC-11 eq.	2.47158e-05	1.64097e-05	3.30852e-05	1.64097e-05	3.30852e-05	6.95236e-11	8.33808e-06	0.674689	8.33808e-06	-2.00034
Nylon510Hierarchist	Hierarchist	Nylon510	SebacicAcid_average	Terrestrial Acidification	kg SO2 eq.	0.0394679	0.0281025	0.05092	0.0281025	0.05092	0.000130171	0.0114092	0.578129	0.0114092	-2.00034
Nylon510Hierarchist	Hierarchist	Nylon510	SebacicAcid_average	Terrestrial ecotoxicity	kg 1,4-DB eq.	3.72816	2.98962	4.47232	2.98962	4.47232	0.549646	0.741381	0.397703	0.741381	-2.00034
Nylon510Hierarchist	Hierarchist	Nylon510	Polymerisation	Climate change (with credit for embodied carbon)	kg CO2 eq.	0.72468	0.0771596	2.2951	0.0885181	1.88987	0.439227	0.662742	3.06057	0.662742	-1.48134
Nylon510Hierarchist	Hierarchist	Nylon510	Polymerisation	Fine Particulate Matter Formation	kg PM2.5 eq.	0.00158788	0.000420846	0.00542979	0.000458727	0.00446812	1.77648e-06	0.00133285	3.15448	0.00133285	-0.458801
Nylon510Hierarchist	Hierarchist	Nylon510	Polymerisation	Fossil depletion	kg oil eq.	0.242001	0.0214364	0.754378	0.0249906	0.613569	0.0512387	0.22636	3.02867	0.22636	-1.61104
Nylon510Hierarchist	Hierarchist	Nylon510	Polymerisation	Freshwater Consumption	m3	0.0052348	0.000256414	0.0394658	0.000295084	0.0308743	7.21147e-05	0.00849204	7.49015	0.00849204	3.5308
Nylon510Hierarchist	Hierarchist	Nylon510	Polymerisation	Freshwater ecotoxicity	kg 1,4 DB eq.	0.00464932	0.000787421	0.015583	0.000887501	0.0131048	1.65974e-05	0.00407399	3.18231	0.00407399	-0.946038
Nylon510Hierarchist	Hierarchist	Nylon510	Polymerisation	Freshwater Eutrophication	kg P eq.	0.000258698	1.20229e-05	0.00123201	1.34008e-05	0.00103864	1.19194e-07	0.000345245	4.71589	0.000345245	-0.216825
Nylon510Hierarchist	Hierarchist	Nylon510	Polymerisation	Human toxicity, cancer	kg 1,4-DB eq.	0.0197327	0.00348703	0.0763729	0.00390607	0.063602	0.000394575	0.0198639	3.69365	0.0198639	-0.36312
Nylon510Hierarchist	Hierarchist	Nylon510	Polymerisation	Human toxicity, non-cancer	kg 1,4-DB eq.	0.657863	0.322118	1.63835	0.365117	1.3647	0.0836474	0.289219	2.00077	0.289219	0.268999
Nylon510Hierarchist	Hierarchist	Nylon510	Polymerisation	Ionizing Radiation	Bq C-60 eq. to air	0.118168	0.00140053	0.865897	0.00164057	0.68111	0.0371072	0.192632	7.3158	0.192632	2.8508
Nylon510Hierarchist	Hierarchist	Nylon510	Polymerisation	Land use	Annual crop eq.·y	0.504329	0.0076332	1.42301	0.00918493	1.21805	0.234315	0.484061	2.80646	0.484061	-1.82391
Nylon510Hierarchist	Hierarchist	Nylon510	Polymerisation	Marine ecotoxicity	kg 1,4-DB eq.	0.00814344	0.00234815	0.0233056	0.00267176	0.0191902	3.02869e-05	0.00550335	2.57354	0.00550335	-1.05114
Nylon510Hierarchist	Hierarchist	Nylon510	Polymerisation	Marine Eutrophication	kg N eq.	2.09175e-05	1.58694e-06	8.61504e-05	1.78171e-06	7.25028e-05	5.54492e-10	2.35477e-05	4.04271	2.35477e-05	-0.503394
Nylon510Hierarchist	Hierarchist	Nylon510	Polymerisation	Metal depletion	kg Cu eq.	0.000491108	0.000317072	0.000836134	0.000352467	0.000682232	7.84814e-09	8.85897e-05	1.05692	8.85897e-05	-0.252772
Nylon510Hierarchist	Hierarchist	Nylon510	Polymerisation	Photochemical Ozone Formation, Ecosystems	kg NOx eq.	0.00285901	0.00177011	0.00424847	0.00205998	0.00373397	1.82608e-07	0.000427327	0.866856	0.000427327	-0.28441
Nylon510Hierarchist	Hierarchist	Nylon510	Polymerisation	Photochemical Ozone Formation, Human Health	kg NOx eq.	0.00255904	0.00156642	0.00379941	0.00180956	0.00336741	1.57033e-07	0.000396273	0.87259	0.000396273	-0.292167
Nylon510Hierarchist	Hierarchist	Nylon510	Polymerisation	Stratospheric Ozone Depletion	kg CFC-11 eq.	6.44681e-07	2.85868e-07	1.36427e-06	3.29483e-07	1.06282e-06	3.4681e-14	1.86228e-07	1.67277	1.86228e-07	0.0419621
Nylon510Hierarchist	Hierarchist	Nylon510	Polymerisation	Terrestrial Acidification	kg SO2 eq.	0.00326161	0.00134517	0.00794607	0.00145356	0.00657411	2.81159e-06	0.00167678	2.02382	0.00167678	-1.09728
Nylon510Hierarchist	Hierarchist	Nylon510	Polymerisation	Terrestrial ecotoxicity	kg 1,4-DB eq.	4.17423	2.11524	7.90029	2.40972	6.92275	1.91539	1.38398	1.3859	1.38398	-1.06238
Nylon510Hierarchist	Hierarchist	Nylon510	Collated	Climate change (with credit for embodied carbon)	kg CO2 eq.	3.98578	1.17212	9.02557	1.38722	7.42558	0	0	1.97037	0	0
Nylon510Hierarchist	Hierarchist	Nylon510	Collated	Fine Particulate Matter Formation	kg PM2.5 eq.	0.015552	0.00961934	0.0274965	0.0102549	0.023816	0	0	1.14951	0	0
Nylon510Hierarchist	Hierarchist	Nylon510	Collated	Fossil depletion	kg oil eq.	1.54592	0.859108	3.02783	0.909774	2.52712	0	0	1.40286	0	0
Nylon510Hierarchist	Hierarchist	Nylon510	Collated	Freshwater Consumption	m3	3.78714	2.46267	5.32114	2.46648	5.27537	0	0	0.754782	0	0
Nylon510Hierarchist	Hierarchist	Nylon510	Collated	Freshwater ecotoxicity	kg 1,4 DB eq.	0.114582	0.0182258	0.319121	0.0202511	0.273324	0	0	2.62602	0	0
Nylon510Hierarchist	Hierarchist	Nylon510	Collated	Freshwater Eutrophication	kg P eq.	0.00267513	0.00149705	0.00579915	0.00154927	0.00473346	0	0	1.60819	0	0
Nylon510Hierarchist	Hierarchist	Nylon510	Collated	Human toxicity, cancer	kg 1,4-DB eq.	0.111437	0.0467021	0.288477	0.05347	0.230479	0	0	2.16961	0	0
Nylon510Hierarchist	Hierarchist	Nylon510	Collated	Human toxicity, non-cancer	kg 1,4-DB eq.	6.1747	2.30495	14.1907	2.60562	11.8762	0	0	1.92491	0	0
Nylon510Hierarchist	Hierarchist	Nylon510	Collated	Ionizing Radiation	Bq C-60 eq. to air	0.267553	0.0561169	1.87667	0.0680552	1.13203	0	0	6.80446	0	0
Nylon510Hierarchist	Hierarchist	Nylon510	Collated	Land use	Annual crop eq.·y	11.0497	5.94496	18.687	6.1459	17.351	0	0	1.15316	0	0
Nylon510Hierarchist	Hierarchist	Nylon510	Collated	Marine ecotoxicity	kg 1,4-DB eq.	0.146317	0.0295728	0.404453	0.0326751	0.33978	0	0	2.56211	0	0
Nylon510Hierarchist	Hierarchist	Nylon510	Collated	Marine Eutrophication	kg N eq.	0.0119334	0.00741569	0.0174723	0.0074282	0.0173476	0	0	0.842729	0	0
Nylon510Hierarchist	Hierarchist	Nylon510	Collated	Metal depletion	kg Cu eq.	0.0076977	0.00449393	0.0125457	0.00485354	0.0117177	0	0	1.046	0	0
Nylon510Hierarchist	Hierarchist	Nylon510	Collated	Photochemical Ozone Formation, Ecosystems	kg NOx eq.	3.4934	1.56612	7.28639	1.5691	6.44417	0	0	1.63745	0	0
Nylon510Hierarchist	Hierarchist	Nylon510	Collated	Photochemical Ozone Formation, Human Health	kg NOx eq.	2.17618	0.978743	4.53085	0.98112	4.00741	0	0	1.63226	0	0
Nylon510Hierarchist	Hierarchist	Nylon510	Collated	Stratospheric Ozone Depletion	kg CFC-11 eq.	4.71846e-05	2.03165e-05	8.24627e-05	2.10137e-05	7.86676e-05	0	0	1.31709	0	0
Nylon510Hierarchist	Hierarchist	Nylon510	Collated	Terrestrial Acidification	kg SO2 eq.	0.0597883	0.0379267	0.0912037	0.0396014	0.0854486	0	0	0.891094	0	0
Nylon510Hierarchist	Hierarchist	Nylon510	Collated	Terrestrial ecotoxicity	kg 1,4-DB eq.	15.2953	8.39378	28.0144	9.65171	23.4687	0	0	1.28278	0	0
Nylon46Hierarchist	Hierarchist	Nylon46	Putrescine	Climate change (with credit for embodied carbon)	kg CO2 eq.	2.00345	0.366489	5.10081	0.597448	3.72658	0.727409	0.852883	2.36308	0.852883	-0.30674
Nylon46Hierarchist	Hierarchist	Nylon46	Putrescine	Fine Particulate Matter Formation	kg PM2.5 eq.	0.00664973	0.00370665	0.0131658	0.0043647	0.0102812	2.26763e-06	0.00150586	1.42248	0.00150586	0.478932
Nylon46Hierarchist	Hierarchist	Nylon46	Putrescine	Fossil depletion	kg oil eq.	0.618375	0.286606	1.49932	0.34204	1.0968	0.0373435	0.193245	1.96113	0.193245	1.15993
Nylon46Hierarchist	Hierarchist	Nylon46	Putrescine	Freshwater Consumption	m3	0.0992553	0.0214416	0.361007	0.0259515	0.321	0.00697941	0.0835429	3.42113	0.0835429	0.635497
Nylon46Hierarchist	Hierarchist	Nylon46	Putrescine	Freshwater ecotoxicity	kg 1,4 DB eq.	0.124935	0.014216	0.359608	0.0164567	0.307139	0.010253	0.101257	2.76458	0.101257	-1.4795
Nylon46Hierarchist	Hierarchist	Nylon46	Putrescine	Freshwater Eutrophication	kg P eq.	0.000914319	0.000490223	0.00264634	0.00055035	0.00170373	8.66365e-08	0.000294341	2.35817	0.000294341	2.60965
Nylon46Hierarchist	Hierarchist	Nylon46	Putrescine	Human toxicity, cancer	kg 1,4-DB eq.	0.107336	0.051968	0.242942	0.0587537	0.190211	0.00131072	0.0362039	1.77922	0.0362039	0.716705
Nylon46Hierarchist	Hierarchist	Nylon46	Putrescine	Human toxicity, non-cancer	kg 1,4-DB eq.	5.96724	1.89685	14.0759	2.20045	11.7474	9.37975	3.06264	2.04099	3.06264	-1.16242
Nylon46Hierarchist	Hierarchist	Nylon46	Putrescine	Ionizing Radiation	Bq C-60 eq. to air	0.165124	0.0603092	1.09516	0.0746919	0.501622	0.0120076	0.109579	6.26711	0.109579	9.95071
Nylon46Hierarchist	Hierarchist	Nylon46	Putrescine	Land use	Annual crop eq.·y	1.35118	-0.235938	5.19315	-0.0136403	3.96928	1.22816	1.10822	4.01803	1.10822	0.210756
Nylon46Hierarchist	Hierarchist	Nylon46	Putrescine	Marine ecotoxicity	kg 1,4-DB eq.	0.153437	0.0211938	0.446093	0.024503	0.373249	0.015234	0.123426	2.76921	0.123426	-1.51091
Nylon46Hierarchist	Hierarchist	Nylon46	Putrescine	Marine Eutrophication	kg N eq.	0.000817869	4.9321e-05	0.00261229	6.32546e-05	0.00249443	5.95172e-07	0.000771474	3.13372	0.000771474	-1.07158
Nylon46Hierarchist	Hierarchist	Nylon46	Putrescine	Metal depletion	kg Cu eq.	0.00741754	0.00450385	0.0120052	0.00487861	0.0111235	2.50919e-06	0.00158404	1.0113	0.00158404	-0.209525
Nylon46Hierarchist	Hierarchist	Nylon46	Putrescine	Photochemical Ozone Formation, Ecosystems	kg NOx eq.	1.78762	0.0123651	5.82521	0.0155684	4.82177	3.09186	1.75837	3.25172	1.75837	-1.55515
Nylon46Hierarchist	Hierarchist	Nylon46	Putrescine	Photochemical Ozone Formation, Human Health	kg NOx eq.	1.11187	0.00912512	3.61773	0.0116759	2.99403	1.18991	1.09083	3.24552	1.09083	-1.55476
Nylon46Hierarchist	Hierarchist	Nylon46	Putrescine	Stratospheric Ozone Depletion	kg CFC-11 eq.	2.66406e-05	4.06999e-06	5.86695e-05	4.78711e-06	5.45802e-05	3.60628e-10	1.89902e-05	2.04949	1.89902e-05	-1.81675
Nylon46Hierarchist	Hierarchist	Nylon46	Putrescine	Terrestrial Acidification	kg SO2 eq.	0.0195299	0.00979154	0.0364141	0.011579	0.0316367	2.6275e-05	0.00512592	1.36317	0.00512592	0.0682403
Nylon46Hierarchist	Hierarchist	Nylon46	Putrescine	Terrestrial ecotoxicity	kg 1,4-DB eq.	8.97947	4.09855	18.2505	5.27187	14.1974	5.20443	2.28132	1.57603	2.28132	0.396065
Nylon46Hierarchist	Hierarchist	Nylon46	AdipicAcid_average	Climate change (with credit for embodied carbon)	kg CO2 eq.	11.0892	5.86334	16.2178	5.86334	16.2178	26.8038	5.17724	0.933737	5.17724	-2.00005
Nylon46Hierarchist	Hierarchist	Nylon46	AdipicAcid_average	Fine Particulate Matter Formation	kg PM2.5 eq.	0.00867027	0.00867027	0.00867027	0.00867027	0.00867027	0	0	0	0	0
Nylon46Hierarchist	Hierarchist	Nylon46	AdipicAcid_average	Fossil depletion	kg oil eq.	1.6734	1.6734	1.6734	1.6734	1.6734	0	0	0	0	0
Nylon46Hierarchist	Hierarchist	Nylon46	AdipicAcid_average	Freshwater Consumption	m3	0.0430317	0.0430317	0.0430317	0.0430317	0.0430317	0	0	0	0	0
Nylon46Hierarchist	Hierarchist	Nylon46	AdipicAcid_average	Freshwater ecotoxicity	kg 1,4 DB eq.	0.0237001	0.0237001	0.0237001	0.0237001	0.0237001	0	0	0	0	0
Nylon46Hierarchist	Hierarchist	Nylon46	AdipicAcid_average	Freshwater Eutrophication	kg P eq.	0.00137964	0.00137964	0.00137964	0.00137964	0.00137964	0	0	0	0	0
Nylon46Hierarchist	Hierarchist	Nylon46	AdipicAcid_average	Human toxicity, cancer	kg 1,4-DB eq.	0.12829	0.12829	0.12829	0.12829	0.12829	0	0	0	0	0
Nylon46Hierarchist	Hierarchist	Nylon46	AdipicAcid_average	Human toxicity, non-cancer	kg 1,4-DB eq.	3.39562	3.39562	3.39562	3.39562	3.39562	0	0	0	0	0
Nylon46Hierarchist	Hierarchist	Nylon46	AdipicAcid_average	Ionizing Radiation	Bq C-60 eq. to air	0.130005	0.130005	0.130005	0.130005	0.130005	0	0	0	0	0
Nylon46Hierarchist	Hierarchist	Nylon46	AdipicAcid_average	Land use	Annual crop eq.·y	0.0813388	0.0813388	0.0813388	0.0813388	0.0813388	0	0	0	0	0
Nylon46Hierarchist	Hierarchist	Nylon46	AdipicAcid_average	Marine ecotoxicity	kg 1,4-DB eq.	0.0324662	0.0324662	0.0324662	0.0324662	0.0324662	0	0	0	0	0
Nylon46Hierarchist	Hierarchist	Nylon46	AdipicAcid_average	Marine Eutrophication	kg N eq.	0.000108116	0.000108116	0.000108116	0.000108116	0.000108116	0	0	0	0	0
Nylon46Hierarchist	Hierarchist	Nylon46	AdipicAcid_average	Metal depletion	kg Cu eq.	0.00582054	0.00582054	0.00582054	0.00582054	0.00582054	0	0	0	0	0
Nylon46Hierarchist	Hierarchist	Nylon46	AdipicAcid_average	Photochemical Ozone Formation, Ecosystems	kg NOx eq.	0.0235627	0.0235627	0.0235627	0.0235627	0.0235627	0	0	0	0	0
Nylon46Hierarchist	Hierarchist	Nylon46	AdipicAcid_average	Photochemical Ozone Formation, Human Health	kg NOx eq.	0.0179014	0.0179014	0.0179014	0.0179014	0.0179014	0	0	0	0	0
Nylon46Hierarchist	Hierarchist	Nylon46	AdipicAcid_average	Stratospheric Ozone Depletion	kg CFC-11 eq.	0.000438914	0.000438914	0.000438914	0.000438914	0.000438914	0	0	0	0	0
Nylon46Hierarchist	Hierarchist	Nylon46	AdipicAcid_average	Terrestrial Acidification	kg SO2 eq.	0.0192237	0.0192237	0.0192237	0.0192237	0.0192237	0	0	0	0	0
Nylon46Hierarchist	Hierarchist	Nylon46	AdipicAcid_average	Terrestrial ecotoxicity	kg 1,4-DB eq.	6.76684	6.76684	6.76684	6.76684	6.76684	0	0	0	0	0
Nylon46Hierarchist	Hierarchist	Nylon46	Polymerisation	Climate change (with credit for embodied carbon)	kg CO2 eq.	0.72468	0.0771596	2.2951	0.0885181	1.88987	0.439227	0.662742	3.06057	0.662742	-1.48134
Nylon46Hierarchist	Hierarchist	Nylon46	Polymerisation	Fine Particulate Matter Formation	kg PM2.5 eq.	0.00158788	0.000420846	0.00542979	0.000458727	0.00446812	1.77648e-06	0.00133285	3.15448	0.00133285	-0.458801
Nylon46Hierarchist	Hierarchist	Nylon46	Polymerisation	Fossil depletion	kg oil eq.	0.242001	0.0214364	0.754378	0.0249906	0.613569	0.0512387	0.22636	3.02867	0.22636	-1.61104
Nylon46Hierarchist	Hierarchist	Nylon46	Polymerisation	Freshwater Consumption	m3	0.0052348	0.000256414	0.0394658	0.000295084	0.0308743	7.21147e-05	0.00849204	7.49015	0.00849204	3.5308
Nylon46Hierarchist	Hierarchist	Nylon46	Polymerisation	Freshwater ecotoxicity	kg 1,4 DB eq.	0.00464932	0.000787421	0.015583	0.000887501	0.0131048	1.65974e-05	0.00407399	3.18231	0.00407399	-0.946038
Nylon46Hierarchist	Hierarchist	Nylon46	Polymerisation	Freshwater Eutrophication	kg P eq.	0.000258698	1.20229e-05	0.00123201	1.34008e-05	0.00103864	1.19194e-07	0.000345245	4.71589	0.000345245	-0.216825
Nylon46Hierarchist	Hierarchist	Nylon46	Polymerisation	Human toxicity, cancer	kg 1,4-DB eq.	0.0197327	0.00348703	0.0763729	0.00390607	0.063602	0.000394575	0.0198639	3.69365	0.0198639	-0.36312
Nylon46Hierarchist	Hierarchist	Nylon46	Polymerisation	Human toxicity, non-cancer	kg 1,4-DB eq.	0.657863	0.322118	1.63835	0.365117	1.3647	0.0836474	0.289219	2.00077	0.289219	0.268999
Nylon46Hierarchist	Hierarchist	Nylon46	Polymerisation	Ionizing Radiation	Bq C-60 eq. to air	0.118168	0.00140053	0.865897	0.00164057	0.68111	0.0371072	0.192632	7.3158	0.192632	2.8508
Nylon46Hierarchist	Hierarchist	Nylon46	Polymerisation	Land use	Annual crop eq.·y	0.504329	0.0076332	1.42301	0.00918493	1.21805	0.234315	0.484061	2.80646	0.484061	-1.82391
Nylon46Hierarchist	Hierarchist	Nylon46	Polymerisation	Marine ecotoxicity	kg 1,4-DB eq.	0.00814344	0.00234815	0.0233056	0.00267176	0.0191902	3.02869e-05	0.00550335	2.57354	0.00550335	-1.05114
Nylon46Hierarchist	Hierarchist	Nylon46	Polymerisation	Marine Eutrophication	kg N eq.	2.09175e-05	1.58694e-06	8.61504e-05	1.78171e-06	7.25028e-05	5.54492e-10	2.35477e-05	4.04271	2.35477e-05	-0.503394
Nylon46Hierarchist	Hierarchist	Nylon46	Polymerisation	Metal depletion	kg Cu eq.	0.000491108	0.000317072	0.000836134	0.000352467	0.000682232	7.84814e-09	8.85897e-05	1.05692	8.85897e-05	-0.252772
Nylon46Hierarchist	Hierarchist	Nylon46	Polymerisation	Photochemical Ozone Formation, Ecosystems	kg NOx eq.	0.00285901	0.00177011	0.00424847	0.00205998	0.00373397	1.82608e-07	0.000427327	0.866856	0.000427327	-0.28441
Nylon46Hierarchist	Hierarchist	Nylon46	Polymerisation	Photochemical Ozone Formation, Human Health	kg NOx eq.	0.00255904	0.00156642	0.00379941	0.00180956	0.00336741	1.57033e-07	0.000396273	0.87259	0.000396273	-0.292167
Nylon46Hierarchist	Hierarchist	Nylon46	Polymerisation	Stratospheric Ozone Depletion	kg CFC-11 eq.	6.44681e-07	2.85868e-07	1.36427e-06	3.29483e-07	1.06282e-06	3.4681e-14	1.86228e-07	1.67277	1.86228e-07	0.0419621
Nylon46Hierarchist	Hierarchist	Nylon46	Polymerisation	Terrestrial Acidification	kg SO2 eq.	0.00326161	0.00134517	0.00794607	0.00145356	0.00657411	2.81159e-06	0.00167678	2.02382	0.00167678	-1.09728
Nylon46Hierarchist	Hierarchist	Nylon46	Polymerisation	Terrestrial ecotoxicity	kg 1,4-DB eq.	4.17423	2.11524	7.90029	2.40972	6.92275	1.91539	1.38398	1.3859	1.38398	-1.06238
Nylon46Hierarchist	Hierarchist	Nylon46	Collated	Climate change (with credit for embodied carbon)	kg CO2 eq.	13.8173	6.30699	23.6137	6.54931	21.8342	0	0	1.25253	0	0
Nylon46Hierarchist	Hierarchist	Nylon46	Collated	Fine Particulate Matter Formation	kg PM2.5 eq.	0.0169079	0.0127978	0.0272658	0.0134937	0.0234196	0	0	0.8557	0	0
Nylon46Hierarchist	Hierarchist	Nylon46	Collated	Fossil depletion	kg oil eq.	2.53377	1.98144	3.92709	2.04043	3.38376	0	0	0.767889	0	0
Nylon46Hierarchist	Hierarchist	Nylon46	Collated	Freshwater Consumption	m3	0.147522	0.0647297	0.443504	0.0692783	0.394906	0	0	2.56758	0	0
Nylon46Hierarchist	Hierarchist	Nylon46	Collated	Freshwater ecotoxicity	kg 1,4 DB eq.	0.153284	0.0387036	0.398891	0.0410443	0.343944	0	0	2.3498	0	0
Nylon46Hierarchist	Hierarchist	Nylon46	Collated	Freshwater Eutrophication	kg P eq.	0.00255265	0.00188188	0.00525799	0.00194339	0.004122	0	0	1.32259	0	0
Nylon46Hierarchist	Hierarchist	Nylon46	Collated	Human toxicity, cancer	kg 1,4-DB eq.	0.255358	0.183745	0.447605	0.190949	0.382103	0	0	1.03329	0	0
Nylon46Hierarchist	Hierarchist	Nylon46	Collated	Human toxicity, non-cancer	kg 1,4-DB eq.	10.0207	5.61459	19.1099	5.96119	16.5077	0	0	1.34674	0	0
Nylon46Hierarchist	Hierarchist	Nylon46	Collated	Ionizing Radiation	Bq C-60 eq. to air	0.413297	0.191715	2.09106	0.206338	1.31274	0	0	4.59559	0	0
Nylon46Hierarchist	Hierarchist	Nylon46	Collated	Land use	Annual crop eq.·y	1.93685	-0.146966	6.6975	0.0768834	5.26866	0	0	3.53381	0	0
Nylon46Hierarchist	Hierarchist	Nylon46	Collated	Marine ecotoxicity	kg 1,4-DB eq.	0.194047	0.0560081	0.501865	0.059641	0.424906	0	0	2.29768	0	0
Nylon46Hierarchist	Hierarchist	Nylon46	Collated	Marine Eutrophication	kg N eq.	0.000946903	0.000159024	0.00280656	0.000173153	0.00267505	0	0	2.79599	0	0
Nylon46Hierarchist	Hierarchist	Nylon46	Collated	Metal depletion	kg Cu eq.	0.0137292	0.0106415	0.0186619	0.0110516	0.0176263	0	0	0.584187	0	0
Nylon46Hierarchist	Hierarchist	Nylon46	Collated	Photochemical Ozone Formation, Ecosystems	kg NOx eq.	1.81405	0.0376979	5.85303	0.0411911	4.84907	0	0	3.20572	0	0
Nylon46Hierarchist	Hierarchist	Nylon46	Collated	Photochemical Ozone Formation, Human Health	kg NOx eq.	1.13233	0.0285929	3.63943	0.0313869	3.01529	0	0	3.18885	0	0
Nylon46Hierarchist	Hierarchist	Nylon46	Collated	Stratospheric Ozone Depletion	kg CFC-11 eq.	0.000466199	0.00044327	0.000498948	0.00044403	0.000494557	0	0	0.11943	0	0
Nylon46Hierarchist	Hierarchist	Nylon46	Collated	Terrestrial Acidification	kg SO2 eq.	0.0420152	0.0303604	0.0635839	0.0322563	0.0574345	0	0	0.790748	0	0
Nylon46Hierarchist	Hierarchist	Nylon46	Collated	Terrestrial ecotoxicity	kg 1,4-DB eq.	19.9205	12.9806	32.9176	14.4484	27.887	0	0	1.00083	0	0
Nylon66Hierarchist	Hierarchist	Nylon66	AdipicAcid_average	Climate change (with credit for embodied carbon)	kg CO2 eq.	9.90317	5.23623	14.4832	5.23623	14.4832	21.3768	4.6235	0.933737	4.6235	-2.00005
Nylon66Hierarchist	Hierarchist	Nylon66	AdipicAcid_average	Fine Particulate Matter Formation	kg PM2.5 eq.	0.00774293	0.00774293	0.00774293	0.00774293	0.00774293	0	0	0	0	0
Nylon66Hierarchist	Hierarchist	Nylon66	AdipicAcid_average	Fossil depletion	kg oil eq.	1.49442	1.49442	1.49442	1.49442	1.49442	0	0	0	0	0
Nylon66Hierarchist	Hierarchist	Nylon66	AdipicAcid_average	Freshwater Consumption	m3	0.0384292	0.0384292	0.0384292	0.0384292	0.0384292	0	0	0	0	0
Nylon66Hierarchist	Hierarchist	Nylon66	AdipicAcid_average	Freshwater ecotoxicity	kg 1,4 DB eq.	0.0211653	0.0211653	0.0211653	0.0211653	0.0211653	0	0	0	0	0
Nylon66Hierarchist	Hierarchist	Nylon66	AdipicAcid_average	Freshwater Eutrophication	kg P eq.	0.00123208	0.00123208	0.00123208	0.00123208	0.00123208	0	0	0	0	0
Nylon66Hierarchist	Hierarchist	Nylon66	AdipicAcid_average	Human toxicity, cancer	kg 1,4-DB eq.	0.114568	0.114568	0.114568	0.114568	0.114568	0	0	0	0	0
Nylon66Hierarchist	Hierarchist	Nylon66	AdipicAcid_average	Human toxicity, non-cancer	kg 1,4-DB eq.	3.03244	3.03244	3.03244	3.03244	3.03244	0	0	0	0	0
Nylon66Hierarchist	Hierarchist	Nylon66	AdipicAcid_average	Ionizing Radiation	Bq C-60 eq. to air	0.1161	0.1161	0.1161	0.1161	0.1161	0	0	0	0	0
Nylon66Hierarchist	Hierarchist	Nylon66	AdipicAcid_average	Land use	Annual crop eq.·y	0.0726392	0.0726392	0.0726392	0.0726392	0.0726392	0	0	0	0	0
Nylon66Hierarchist	Hierarchist	Nylon66	AdipicAcid_average	Marine ecotoxicity	kg 1,4-DB eq.	0.0289938	0.0289938	0.0289938	0.0289938	0.0289938	0	0	0	0	0
Nylon66Hierarchist	Hierarchist	Nylon66	AdipicAcid_average	Marine Eutrophication	kg N eq.	9.65527e-05	9.65527e-05	9.65527e-05	9.65527e-05	9.65527e-05	0	0	0	0	0
Nylon66Hierarchist	Hierarchist	Nylon66	AdipicAcid_average	Metal depletion	kg Cu eq.	0.005198	0.005198	0.005198	0.005198	0.005198	0	0	0	0	0
Nylon66Hierarchist	Hierarchist	Nylon66	AdipicAcid_average	Photochemical Ozone Formation, Ecosystems	kg NOx eq.	0.0210425	0.0210425	0.0210425	0.0210425	0.0210425	0	0	0	0	0
Nylon66Hierarchist	Hierarchist	Nylon66	AdipicAcid_average	Photochemical Ozone Formation, Human Health	kg NOx eq.	0.0159867	0.0159867	0.0159867	0.0159867	0.0159867	0	0	0	0	0
Nylon66Hierarchist	Hierarchist	Nylon66	AdipicAcid_average	Stratospheric Ozone Depletion	kg CFC-11 eq.	0.00039197	0.00039197	0.00039197	0.00039197	0.00039197	0	0	0	0	0
Nylon66Hierarchist	Hierarchist	Nylon66	AdipicAcid_average	Terrestrial Acidification	kg SO2 eq.	0.0171676	0.0171676	0.0171676	0.0171676	0.0171676	0	0	0	0	0
Nylon66Hierarchist	Hierarchist	Nylon66	AdipicAcid_average	Terrestrial ecotoxicity	kg 1,4-DB eq.	6.04309	6.04309	6.04309	6.04309	6.04309	0	0	0	0	0
Nylon66Hierarchist	Hierarchist	Nylon66	HMDA_Glo	Climate change (with credit for embodied carbon)	kg CO2 eq.	2.5337	2.5337	2.5337	2.5337	2.5337	0	0	0	0	0
Nylon66Hierarchist	Hierarchist	Nylon66	HMDA_Glo	Fine Particulate Matter Formation	kg PM2.5 eq.	0.00292996	0.00292996	0.00292996	0.00292996	0.00292996	0	0	0	0	0
Nylon66Hierarchist	Hierarchist	Nylon66	HMDA_Glo	Fossil depletion	kg oil eq.	1.19021	1.19021	1.19021	1.19021	1.19021	0	0	0	0	0
Nylon66Hierarchist	Hierarchist	Nylon66	HMDA_Glo	Freshwater Consumption	m3	0.0178749	0.0178749	0.0178749	0.0178749	0.0178749	0	0	0	0	0
Nylon66Hierarchist	Hierarchist	Nylon66	HMDA_Glo	Freshwater ecotoxicity	kg 1,4 DB eq.	0.00719995	0.00719995	0.00719995	0.00719995	0.00719995	0	0	0	0	0
Nylon66Hierarchist	Hierarchist	Nylon66	HMDA_Glo	Freshwater Eutrophication	kg P eq.	0.000296684	0.000296684	0.000296684	0.000296684	0.000296684	0	0	0	0	0
Nylon66Hierarchist	Hierarchist	Nylon66	HMDA_Glo	Human toxicity, cancer	kg 1,4-DB eq.	0.0441257	0.0441257	0.0441257	0.0441257	0.0441257	0	0	0	0	0
Nylon66Hierarchist	Hierarchist	Nylon66	HMDA_Glo	Human toxicity, non-cancer	kg 1,4-DB eq.	0.695476	0.695476	0.695476	0.695476	0.695476	0	0	0	0	0
Nylon66Hierarchist	Hierarchist	Nylon66	HMDA_Glo	Ionizing Radiation	Bq C-60 eq. to air	0.039426	0.039426	0.039426	0.039426	0.039426	0	0	0	0	0
Nylon66Hierarchist	Hierarchist	Nylon66	HMDA_Glo	Land use	Annual crop eq.·y	0.0164065	0.0164065	0.0164065	0.0164065	0.0164065	0	0	0	0	0
Nylon66Hierarchist	Hierarchist	Nylon66	HMDA_Glo	Marine ecotoxicity	kg 1,4-DB eq.	0.0109432	0.0109432	0.0109432	0.0109432	0.0109432	0	0	0	0	0
Nylon66Hierarchist	Hierarchist	Nylon66	HMDA_Glo	Marine Eutrophication	kg N eq.	0.000524723	0.000524723	0.000524723	0.000524723	0.000524723	0	0	0	0	0
Nylon66Hierarchist	Hierarchist	Nylon66	HMDA_Glo	Metal depletion	kg Cu eq.	0.00127512	0.00127512	0.00127512	0.00127512	0.00127512	0	0	0	0	0
Nylon66Hierarchist	Hierarchist	Nylon66	HMDA_Glo	Photochemical Ozone Formation, Ecosystems	kg NOx eq.	0.00778018	0.00778018	0.00778018	0.00778018	0.00778018	0	0	0	0	0
Nylon66Hierarchist	Hierarchist	Nylon66	HMDA_Glo	Photochemical Ozone Formation, Human Health	kg NOx eq.	0.00602258	0.00602258	0.00602258	0.00602258	0.00602258	0	0	0	0	0
Nylon66Hierarchist	Hierarchist	Nylon66	HMDA_Glo	Stratospheric Ozone Depletion	kg CFC-11 eq.	4.0486e-07	4.0486e-07	4.0486e-07	4.0486e-07	4.0486e-07	0	0	0	0	0
Nylon66Hierarchist	Hierarchist	Nylon66	HMDA_Glo	Terrestrial Acidification	kg SO2 eq.	0.00823777	0.00823777	0.00823777	0.00823777	0.00823777	0	0	0	0	0
Nylon66Hierarchist	Hierarchist	Nylon66	HMDA_Glo	Terrestrial ecotoxicity	kg 1,4-DB eq.	1.95628	1.95628	1.95628	1.95628	1.95628	0	0	0	0	0
Nylon66Hierarchist	Hierarchist	Nylon66	Polymerisation	Climate change (with credit for embodied carbon)	kg CO2 eq.	0.72468	0.0771596	2.2951	0.0885181	1.88987	0.439227	0.662742	3.06057	0.662742	-1.48134
Nylon66Hierarchist	Hierarchist	Nylon66	Polymerisation	Fine Particulate Matter Formation	kg PM2.5 eq.	0.00158788	0.000420846	0.00542979	0.000458727	0.00446812	1.77648e-06	0.00133285	3.15448	0.00133285	-0.458801
Nylon66Hierarchist	Hierarchist	Nylon66	Polymerisation	Fossil depletion	kg oil eq.	0.242001	0.0214364	0.754378	0.0249906	0.613569	0.0512387	0.22636	3.02867	0.22636	-1.61104
Nylon66Hierarchist	Hierarchist	Nylon66	Polymerisation	Freshwater Consumption	m3	0.0052348	0.000256414	0.0394658	0.000295084	0.0308743	7.21147e-05	0.00849204	7.49015	0.00849204	3.5308
Nylon66Hierarchist	Hierarchist	Nylon66	Polymerisation	Freshwater ecotoxicity	kg 1,4 DB eq.	0.00464932	0.000787421	0.015583	0.000887501	0.0131048	1.65974e-05	0.00407399	3.18231	0.00407399	-0.946038
Nylon66Hierarchist	Hierarchist	Nylon66	Polymerisation	Freshwater Eutrophication	kg P eq.	0.000258698	1.20229e-05	0.00123201	1.34008e-05	0.00103864	1.19194e-07	0.000345245	4.71589	0.000345245	-0.216825
Nylon66Hierarchist	Hierarchist	Nylon66	Polymerisation	Human toxicity, cancer	kg 1,4-DB eq.	0.0197327	0.00348703	0.0763729	0.00390607	0.063602	0.000394575	0.0198639	3.69365	0.0198639	-0.36312
Nylon66Hierarchist	Hierarchist	Nylon66	Polymerisation	Human toxicity, non-cancer	kg 1,4-DB eq.	0.657863	0.322118	1.63835	0.365117	1.3647	0.0836474	0.289219	2.00077	0.289219	0.268999
Nylon66Hierarchist	Hierarchist	Nylon66	Polymerisation	Ionizing Radiation	Bq C-60 eq. to air	0.118168	0.00140053	0.865897	0.00164057	0.68111	0.0371072	0.192632	7.3158	0.192632	2.8508
Nylon66Hierarchist	Hierarchist	Nylon66	Polymerisation	Land use	Annual crop eq.·y	0.504329	0.0076332	1.42301	0.00918493	1.21805	0.234315	0.484061	2.80646	0.484061	-1.82391
Nylon66Hierarchist	Hierarchist	Nylon66	Polymerisation	Marine ecotoxicity	kg 1,4-DB eq.	0.00814344	0.00234815	0.0233056	0.00267176	0.0191902	3.02869e-05	0.00550335	2.57354	0.00550335	-1.05114
Nylon66Hierarchist	Hierarchist	Nylon66	Polymerisation	Marine Eutrophication	kg N eq.	2.09175e-05	1.58694e-06	8.61504e-05	1.78171e-06	7.25028e-05	5.54492e-10	2.35477e-05	4.04271	2.35477e-05	-0.503394
Nylon66Hierarchist	Hierarchist	Nylon66	Polymerisation	Metal depletion	kg Cu eq.	0.000491108	0.000317072	0.000836134	0.000352467	0.000682232	7.84814e-09	8.85897e-05	1.05692	8.85897e-05	-0.252772
Nylon66Hierarchist	Hierarchist	Nylon66	Polymerisation	Photochemical Ozone Formation, Ecosystems	kg NOx eq.	0.00285901	0.00177011	0.00424847	0.00205998	0.00373397	1.82608e-07	0.000427327	0.866856	0.000427327	-0.28441
Nylon66Hierarchist	Hierarchist	Nylon66	Polymerisation	Photochemical Ozone Formation, Human Health	kg NOx eq.	0.00255904	0.00156642	0.00379941	0.00180956	0.00336741	1.57033e-07	0.000396273	0.87259	0.000396273	-0.292167
Nylon66Hierarchist	Hierarchist	Nylon66	Polymerisation	Stratospheric Ozone Depletion	kg CFC-11 eq.	6.44681e-07	2.85868e-07	1.36427e-06	3.29483e-07	1.06282e-06	3.4681e-14	1.86228e-07	1.67277	1.86228e-07	0.0419621
Nylon66Hierarchist	Hierarchist	Nylon66	Polymerisation	Terrestrial Acidification	kg SO2 eq.	0.00326161	0.00134517	0.00794607	0.00145356	0.00657411	2.81159e-06	0.00167678	2.02382	0.00167678	-1.09728
Nylon66Hierarchist	Hierarchist	Nylon66	Polymerisation	Terrestrial ecotoxicity	kg 1,4-DB eq.	4.17423	2.11524	7.90029	2.40972	6.92275	1.91539	1.38398	1.3859	1.38398	-1.06238
Nylon66Hierarchist	Hierarchist	Nylon66	Collated	Climate change (with credit for embodied carbon)	kg CO2 eq.	13.1615	7.84709	19.312	7.85845	18.9067	0	0	0.87109	0	0
Nylon66Hierarchist	Hierarchist	Nylon66	Collated	Fine Particulate Matter Formation	kg PM2.5 eq.	0.0122608	0.0110937	0.0161027	0.0111316	0.015141	0	0	0.408534	0	0
Nylon66Hierarchist	Hierarchist	Nylon66	Collated	Fossil depletion	kg oil eq.	2.92662	2.70606	3.439	2.70961	3.29819	0	0	0.250439	0	0
Nylon66Hierarchist	Hierarchist	Nylon66	Collated	Freshwater Consumption	m3	0.0615389	0.0565605	0.0957699	0.0565992	0.0871784	0	0	0.637149	0	0
Nylon66Hierarchist	Hierarchist	Nylon66	Collated	Freshwater ecotoxicity	kg 1,4 DB eq.	0.0330146	0.0291527	0.0439482	0.0292527	0.04147	0	0	0.448153	0	0
Nylon66Hierarchist	Hierarchist	Nylon66	Collated	Freshwater Eutrophication	kg P eq.	0.00178746	0.00154078	0.00276077	0.00154216	0.0025674	0	0	0.682528	0	0
Nylon66Hierarchist	Hierarchist	Nylon66	Collated	Human toxicity, cancer	kg 1,4-DB eq.	0.178427	0.162181	0.235067	0.1626	0.222296	0	0	0.408491	0	0
Nylon66Hierarchist	Hierarchist	Nylon66	Collated	Human toxicity, non-cancer	kg 1,4-DB eq.	4.38578	4.05004	5.36627	4.09304	5.09262	0	0	0.300114	0	0
Nylon66Hierarchist	Hierarchist	Nylon66	Collated	Ionizing Radiation	Bq C-60 eq. to air	0.273695	0.156927	1.02142	0.157167	0.836636	0	0	3.15861	0	0
Nylon66Hierarchist	Hierarchist	Nylon66	Collated	Land use	Annual crop eq.·y	0.593374	0.0966789	1.51206	0.0982306	1.3071	0	0	2.38531	0	0
Nylon66Hierarchist	Hierarchist	Nylon66	Collated	Marine ecotoxicity	kg 1,4-DB eq.	0.0480804	0.0422851	0.0632426	0.0426087	0.0591272	0	0	0.435884	0	0
Nylon66Hierarchist	Hierarchist	Nylon66	Collated	Marine Eutrophication	kg N eq.	0.000642193	0.000622863	0.000707426	0.000623057	0.000693778	0	0	0.131679	0	0
Nylon66Hierarchist	Hierarchist	Nylon66	Collated	Metal depletion	kg Cu eq.	0.00696423	0.00679019	0.00730925	0.00682559	0.00715535	0	0	0.0745327	0	0
Nylon66Hierarchist	Hierarchist	Nylon66	Collated	Photochemical Ozone Formation, Ecosystems	kg NOx eq.	0.0316817	0.0305928	0.0330712	0.0308827	0.0325567	0	0	0.0782265	0	0
Nylon66Hierarchist	Hierarchist	Nylon66	Collated	Photochemical Ozone Formation, Human Health	kg NOx eq.	0.0245684	0.0235757	0.0258087	0.0238189	0.0253767	0	0	0.090889	0	0
Nylon66Hierarchist	Hierarchist	Nylon66	Collated	Stratospheric Ozone Depletion	kg CFC-11 eq.	0.000393019	0.00039266	0.000393739	0.000392704	0.000393437	0	0	0.0027439	0	0
Nylon66Hierarchist	Hierarchist	Nylon66	Collated	Terrestrial Acidification	kg SO2 eq.	0.028667	0.0267506	0.0333515	0.026859	0.0319795	0	0	0.230261	0	0
Nylon66Hierarchist	Hierarchist	Nylon66	Collated	Terrestrial ecotoxicity	kg 1,4-DB eq.	12.1736	10.1146	15.8997	10.4091	14.9221	0	0	0.475213	0	0
