# Supplementary material for: Collaborating constructively for sustainable biotechnology
Source: Sci Rep. 2019 Dec 13;9:19033. doi: 10.1038/s41598-019-54331-7 (PMC6910968; doi:10.1038/s41598-019-54331-7)
Supplement: Supplementary file 6 — Supplementary Dataset 18 [file 41598_2019_54331_MOESM6_ESM.xlsx]

## Sheet: Cadaverine
Indicator	Units	feedstockUSLigno	Steam	Butanol	NaOH	Electricity	Water	Nitrogen	Sugar	FermPlant	SodiumChloride	EmbodiedCarbon	Waste	Combustor	Lime	CornStover	Glucose	SulfuricAcid	CornSteepLiqour	SoybeanOil	SO2	Ammonia	AmmoniumSulfate
Climate change (with credit for embodied carbon)	kg CO2 eq.	0.000172716	0.373477	0.0359944	1.15629	0.154808	0.000104766	1.29344	0.841369	0.00462591	0.00559854	-2.14	0.759843	0.122019	0.000127344	0.234027	0.0091084	0.00760669	1.36463e-05	0.000147348	8.27596e-05	0.0305217	0.00126928
Fine Particulate Matter Formation	kg PM2.5 eq.	0.000131111	0.000602166	7.17065e-05	0.00353978	0.000628119	2.1032e-07	0.0026832	0.00682791	1.23623e-05	1.60156e-05	0	0.000108741	0.000881706	3.3517e-07	0.0013789	6.0632e-05	9.92396e-05	4.83154e-06	1.01785e-06	2.67825e-06	5.18408e-05	3.06615e-06
Fossil depletion	kg oil eq.	0	0.110866	0.0249843	0.3551	0.0936251	2.70186e-05	0.380181	0.427774	0.000877327	0.0016786	0	0.0105152	0.0363056	3.82445e-05	0.081891	0.00663418	0.00712232	4.61025e-06	4.05849e-05	7.82046e-05	0.0134357	0.000399135
Freshwater Consumption	m3	0	0.000627605	0.00158093	0.0384659	0.00510804	0.0141001	0.017984	0.184932	4.5395e-05	9.18903e-05	0	0.00172012	0.000979977	3.49031e-06	0.000845754	0.000159873	0.00110358	2.12072e-06	1.09165e-05	7.19172e-07	0.000884975	5.14594e-06
Freshwater ecotoxicity	kg 1,4 DB eq.	0	0.00107838	0.000230082	0.0135622	0.00300805	2.0323e-06	0.00975973	0.0251604	0.000108337	0.00010343	0	0.243808	0.00537759	7.62445e-07	0.00262831	0.000413276	0.000300496	2.85836e-11	7.91372e-06	1.1845e-06	0.000118559	1.52161e-05
Freshwater Eutrophication	kg P eq.	0	6.06318e-05	1.13208e-05	0.000699223	0.000124171	3.89919e-08	0.000344943	0.000603421	3.34523e-06	4.28131e-06	0	5.81849e-05	7.20652e-05	3.90522e-08	0.00029357	9.45462e-06	1.02262e-05	0	9.68295e-08	4.81411e-08	2.97548e-06	6.10937e-07
Human toxicity, cancer	kg 1,4-DB eq.	0	0.418127	0.0805992	4.17713	0.609615	0.00107129	2.7273	2.92742	0.0393318	0.0318808	0	3.33051	0.698814	0.000328663	0.777511	0.0227107	0.0565071	5.62451e-09	0.000552337	0.000332398	0.0259204	0.00446542
Human toxicity, non-cancer	kg 1,4-DB eq.	0	30.5116	6.5778	393.422	53.4766	0.0424578	486.858	227.32	5.76473	4.62296	0	2156.39	121.746	0.0174001	53.4352	1.55028	19.1132	1.4275e-06	0.0252148	0.046948	3.83438	0.802859
Ionizing Radiation	Bq C-60 eq. to air	0	0.0170905	0.00424875	0.207731	0.158388	6.85311e-06	0.0703296	0.125449	0.000236665	0.000923526	0	0.00223247	0.0217014	1.09908e-05	0.0679712	0.00182362	0.00186731	0	1.53948e-05	2.14276e-05	0.00185584	6.75166e-05
Land use	Annual crop eq.·y	0	0.127569	0.000876569	0.0371605	0.337	3.76527e-06	0.0271503	3.14304	0.000553395	0.000285458	0	0.00147715	0.00275502	3.11225e-06	0.00148073	0.0215517	0.000445572	0	0.00107899	2.46966e-06	0.000194787	5.45944e-05
Marine ecotoxicity	kg 1,4-DB eq.	0	7.44981	0.533564	24.002	8.44831	0.00390706	34.4552	39.5653	0.448721	0.2398	0	135.122	25.3577	0.0021485	3.43965	0.145951	1.17468	3.55299e-07	0.00364344	0.00503837	0.852766	0.0346376
Marine Eutrophication	kg N eq.	0	4.73941e-06	8.314e-07	7.58835e-05	1.14745e-05	1.00827e-08	8.42463e-05	0.00200731	2.10515e-07	9.26728e-07	0	1.6902e-05	4.88624e-06	2.86609e-09	1.41494e-05	3.94244e-07	4.58416e-07	6.89694e-08	6.86365e-07	3.63423e-09	6.99391e-07	3.73903e-08
Metal depletion	kg Cu eq.	0	0.000156043	5.53325e-05	0.00338258	0.000232705	2.27649e-06	0.00707982	0.00618816	0.000152782	5.33594e-05	0	0.000240402	0.000442218	2.09524e-07	7.59007e-05	6.74293e-05	0.000203517	5.10108e-07	7.60419e-07	6.40075e-07	6.04298e-05	1.26928e-05
Photochemical Ozone Formation, Ecosystems	kg NOx eq.	0.00119192	0.00103572	0.000237139	0.0133671	0.00126278	3.22963e-05	0.0172082	0.0392219	0.000145621	0.000151657	0	4.19066	0.00390353	5.88435e-07	0.000666441	1.73467e-05	0.000266241	5.51386e-08	4.59503e-06	1.31578e-06	0.000137683	2.248e-05
Photochemical Ozone Formation, Human Health	kg NOx eq.	0.00119192	0.000952459	0.000176443	0.00941403	0.00111725	2.00867e-05	0.0121909	0.0258577	9.53555e-05	0.00010063	0	2.60029	0.00354866	5.27344e-07	0.000615082	1.49907e-05	0.000186937	5.51386e-08	3.13937e-06	9.08841e-07	9.9838e-05	1.49102e-05
Stratospheric Ozone Depletion	kg CFC-11 eq.	0	2.77466e-07	1.63739e-08	1.37866e-06	6.05152e-07	4.69478e-11	6.80384e-05	2.10458e-05	1.89712e-09	3.71115e-09	0	1.23998e-06	1.40855e-06	8.89711e-11	5.48172e-06	2.21592e-07	9.0172e-09	1.93631e-10	4.36062e-09	8.67177e-11	1.4678e-08	7.01163e-10
Terrestrial Acidification	kg SO2 eq.	0.000429091	0.00166158	0.000159505	0.00603698	0.00105267	3.67863e-07	0.00827196	0.0247666	2.75352e-05	3.15484e-05	0	0.000281028	0.00173884	6.80629e-07	0.00561922	0.000261289	0.00031543	1.56043e-05	1.10933e-06	8.80698e-06	0.000133904	7.72273e-06
Terrestrial ecotoxicity	kg 1,4-DB eq.	0	2.33369	0.0638018	4.39735	0.986355	0.000834977	7.53194	3.98298	0.096263	0.0548385	0	0.477171	3.34595	0.000373872	0.101574	0.00489406	0.143385	2.33166e-07	0.000690725	0.000575515	0.181341	0.00787566

## Sheet: Putrescine
Indicator	Units	feedstockUSLigno	Steam	Butanol	NaOH	Electricity	Water	Nitrogen	Sugar	FermPlant	SodiumChloride	EmbodiedCarbon	Waste	Combustor	Lime	CornStover	Glucose	SulfuricAcid	CornSteepLiqour	SoybeanOil	SO2	Ammonia	AmmoniumSulfate
Climate change (with credit for embodied carbon)	kg CO2 eq.	0.000166065	0.385362	0.0351547	1.33326	0.153429	0.000105408	1.4722	0.808735	0.00453593	0.00535924	-2	0.846606	0.133697	0.000122441	0.225016	0.00875768	0.0073138	1.31209e-05	0.000141675	7.9573e-05	0.0293464	0.00122041
Fine Particulate Matter Formation	kg PM2.5 eq.	0.000126063	0.000621281	7.00337e-05	0.00408132	0.000622396	2.11609e-07	0.00305404	0.00656455	1.21219e-05	1.5331e-05	0	0.000121158	0.000966085	3.22264e-07	0.0013258	5.82974e-05	9.54184e-05	4.64551e-06	9.7866e-07	2.57513e-06	4.98447e-05	2.94809e-06
Fossil depletion	kg oil eq.	0	0.114394	0.0244015	0.409402	0.0927253	2.71843e-05	0.432724	0.410924	0.000860263	0.00160686	0	0.0117158	0.03978	3.67719e-05	0.0787378	0.00637873	0.00684808	4.43273e-06	3.90222e-05	7.51933e-05	0.0129183	0.000383767
Freshwater Consumption	m3	0	0.00064756	0.00154405	0.0443552	0.00505856	0.0141865	0.0204694	0.17798	4.45121e-05	8.79627e-05	0	0.00191653	0.00107376	3.35592e-06	0.000813189	0.000153717	0.00106109	2.03906e-06	1.04961e-05	6.9148e-07	0.000850899	4.9478e-06
Freshwater ecotoxicity	kg 1,4 DB eq.	0	0.00111257	0.000224714	0.0156368	0.00297987	2.04477e-06	0.0111086	0.0241659	0.000106229	9.9009e-05	0	0.271647	0.00589222	7.33087e-07	0.00252711	0.000397363	0.000288926	2.7483e-11	7.609e-06	1.13889e-06	0.000113994	1.46302e-05
Freshwater Eutrophication	kg P eq.	0	6.25609e-05	1.10567e-05	0.000806163	0.000123151	3.9231e-08	0.000392618	0.000579639	3.28016e-06	4.09832e-06	0	6.48287e-05	7.89617e-05	3.75485e-08	0.000282266	9.09057e-06	9.83245e-06	0	9.31011e-08	4.62874e-08	2.86091e-06	5.87413e-07
Human toxicity, cancer	kg 1,4-DB eq.	0	0.431412	0.0787189	4.81634	0.604281	0.00107786	3.10424	2.81497	0.0385668	0.0305182	0	3.7108	0.76569	0.000316008	0.747573	0.0218363	0.0543313	5.40794e-09	0.000531069	0.000319599	0.0249223	0.00429348
Human toxicity, non-cancer	kg 1,4-DB eq.	0	31.477	6.42435	453.696	52.9755	0.0427182	554.146	218.612	5.65261	4.42537	0	2402.61	133.397	0.0167301	51.3777	1.49059	18.3772	1.37253e-06	0.0242439	0.0451403	3.68674	0.771945
Ionizing Radiation	Bq C-60 eq. to air	0	0.0176341	0.00414963	0.239448	0.156799	6.89514e-06	0.0800494	0.120524	0.000232062	0.000884053	0	0.00248738	0.0237782	1.05676e-05	0.065354	0.0017534	0.00179541	0	1.48021e-05	2.06026e-05	0.00178438	6.49169e-05
Land use	Annual crop eq.·y	0	0.131522	0.00085612	0.0428709	0.333178	3.78836e-06	0.0309027	3.02254	0.000542631	0.000273257	0	0.00164581	0.00301867	2.99242e-06	0.00142371	0.0207219	0.000428415	0	0.00103745	2.37456e-06	0.000187286	5.24922e-05
Marine ecotoxicity	kg 1,4-DB eq.	0	7.68494	0.521117	27.6795	8.35768	0.00393102	39.2171	38.0649	0.439994	0.22955	0	150.55	27.7844	0.00206578	3.30721	0.140331	1.12945	3.41618e-07	0.00350315	0.00484437	0.819931	0.0333039
Marine Eutrophication	kg N eq.	0	4.89012e-06	8.12005e-07	8.75305e-05	1.13735e-05	1.01446e-08	9.58893e-05	0.00193215	2.06421e-07	8.87117e-07	0	1.8832e-05	5.35384e-06	2.75573e-09	1.36046e-05	3.79064e-07	4.40765e-07	6.63137e-08	6.59937e-07	3.49429e-09	6.72461e-07	3.59506e-08
Metal depletion	kg Cu eq.	0	0.000160969	5.40417e-05	0.00390154	0.000230277	2.29045e-06	0.00805832	0.00594793	0.000149811	5.10787e-05	0	0.000267852	0.000484538	2.01456e-07	7.29782e-05	6.4833e-05	0.00019568	4.90466e-07	7.31139e-07	6.15429e-07	5.8103e-05	1.22041e-05
Photochemical Ozone Formation, Ecosystems	kg NOx eq.	0.00114602	0.00106839	0.000231607	0.0154301	0.00124921	3.24943e-05	0.0195865	0.0377537	0.000142789	0.000145175	0	4.66916	0.00427709	5.65778e-07	0.00064078	1.66788e-05	0.00025599	5.30155e-08	4.4181e-06	1.26511e-06	0.000132381	2.16144e-05
Photochemical Ozone Formation, Human Health	kg NOx eq.	0.00114602	0.000982504	0.000172327	0.0108655	0.0011052	2.02099e-05	0.0138757	0.0248892	9.35008e-05	9.63286e-05	0	2.8972	0.00388827	5.07039e-07	0.000591398	1.44135e-05	0.000179739	5.30155e-08	3.01849e-06	8.73847e-07	9.59937e-05	1.43361e-05
Stratospheric Ozone Depletion	kg CFC-11 eq.	0	2.86181e-07	1.59919e-08	1.58908e-06	5.98757e-07	4.72357e-11	7.74412e-05	2.02303e-05	1.86022e-09	3.55253e-09	0	1.38157e-06	1.54334e-06	8.55453e-11	5.27065e-06	2.1306e-07	8.67e-09	1.86175e-10	4.19272e-09	8.33787e-11	1.41128e-08	6.74165e-10
Terrestrial Acidification	kg SO2 eq.	0.000412569	0.0017143	0.000155784	0.00696355	0.00104202	3.70118e-07	0.00941518	0.0238068	2.69996e-05	3.02e-05	0	0.000313117	0.00190525	6.54422e-07	0.00540285	0.000251228	0.000303284	1.50034e-05	1.06662e-06	8.46787e-06	0.000128748	7.42537e-06
Terrestrial ecotoxicity	kg 1,4-DB eq.	0	2.40773	0.0623134	5.072	0.975437	0.000840097	8.5729	3.83311	0.0943907	0.0524946	0	0.531657	3.66616	0.000359476	0.0976626	0.00470562	0.137864	2.24188e-07	0.000664129	0.000553355	0.174358	0.00757241
