# Supplementary material for: Collaborating constructively for sustainable biotechnology
Source: Sci Rep. 2019 Dec 13;9:19033. doi: 10.1038/s41598-019-54331-7 (PMC6910968; doi:10.1038/s41598-019-54331-7)
Supplement: Supplementary file 7 — Supplementary Dataset 22 [file 41598_2019_54331_MOESM7_ESM.xlsx]

## Sheet: CostBreakdown
Scenario
