# Supplementary material for: Collaborating constructively for sustainable biotechnology
Source: Sci Rep. 2019 Dec 13;9:19033. doi: 10.1038/s41598-019-54331-7 (PMC6910968; doi:10.1038/s41598-019-54331-7)
Supplement: Supplementary file 8 — Supplementary Dataset 23 [file 41598_2019_54331_MOESM8_ESM.xlsx]

## Sheet: Putrescine
Scenario	Indicator	Parameter	Parameter Type	Mean	Min	Max	CI95low	CI95up	Variance	Standard deviation	Variability	Skewness	Kurtosis
HierarchistPutrescine	Climate change (with credit for embodied carbon)	overall	overall	2.36308	2.36308	2.36308	0	0	0	0	0	0	0
HierarchistPutrescine	Fine Particulate Matter Formation	overall	overall	1.42248	1.42248	1.42248	0	0	0	0	0	0	0
HierarchistPutrescine	Fossil depletion	overall	overall	1.96113	1.96113	1.96113	0	0	0	0	0	0	0
HierarchistPutrescine	Freshwater Consumption	overall	overall	3.42113	3.42113	3.42113	0	0	0	0	0	0	0
HierarchistPutrescine	Freshwater ecotoxicity	overall	overall	2.76458	2.76458	2.76458	0	0	0	0	0	0	0
HierarchistPutrescine	Freshwater Eutrophication	overall	overall	2.35817	2.35817	2.35817	0	0	0	0	0	0	0
HierarchistPutrescine	Human toxicity, cancer	overall	overall	1.77922	1.77922	1.77922	0	0	0	0	0	0	0
HierarchistPutrescine	Human toxicity, non-cancer	overall	overall	2.04099	2.04099	2.04099	0	0	0	0	0	0	0
HierarchistPutrescine	Ionizing Radiation	overall	overall	6.26711	6.26711	6.26711	0	0	0	0	0	0	0
HierarchistPutrescine	Land use	overall	overall	4.01803	4.01803	4.01803	0	0	0	0	0	0	0
HierarchistPutrescine	Marine ecotoxicity	overall	overall	2.76921	2.76921	2.76921	0	0	0	0	0	0	0
HierarchistPutrescine	Marine Eutrophication	overall	overall	3.13372	3.13372	3.13372	0	0	0	0	0	0	0
HierarchistPutrescine	Metal depletion	overall	overall	1.0113	1.0113	1.0113	0	0	0	0	0	0	0
HierarchistPutrescine	Photochemical Ozone Formation, Ecosystems	overall	overall	3.25172	3.25172	3.25172	0	0	0	0	0	0	0
HierarchistPutrescine	Photochemical Ozone Formation, Human Health	overall	overall	3.24552	3.24552	3.24552	0	0	0	0	0	0	0
HierarchistPutrescine	Stratospheric Ozone Depletion	overall	overall	2.04949	2.04949	2.04949	0	0	0	0	0	0	0
HierarchistPutrescine	Terrestrial Acidification	overall	overall	1.36317	1.36317	1.36317	0	0	0	0	0	0	0
HierarchistPutrescine	Terrestrial ecotoxicity	overall	overall	1.57603	1.57603	1.57603	0	0	0	0	0	0	0
Putrescine	MSP	overall	overall	1.98322	1.98322	1.98322	0	0	0	0	0	0	0
HierarchistPutrescine	Climate change (with credit for embodied carbon)	geogs	flow	0.240731	0.0863015	0.729476	0.106584	0.562059	0.015014	0.122532	2.67175	0.122532	1.05377
HierarchistPutrescine	Fine Particulate Matter Formation	geogs	flow	0.273556	0.181535	0.503707	0.197773	0.374347	0.00255472	0.0505443	1.17772	0.0505443	1.41038
HierarchistPutrescine	Fossil depletion	geogs	flow	0.500399	0.311699	0.777631	0.344579	0.717866	0.00986583	0.0993269	0.931119	0.0993269	-0.461849
HierarchistPutrescine	Freshwater Consumption	geogs	flow	1.92228	1.57901	2.28311	1.61207	2.22577	0.0320988	0.179161	0.366285	0.179161	-0.96176
HierarchistPutrescine	Freshwater ecotoxicity	geogs	flow	0.416689	0.0676271	0.899172	0.0802503	0.862259	0.0954459	0.308943	1.9956	0.308943	-1.85234
HierarchistPutrescine	Freshwater Eutrophication	geogs	flow	0.54607	0.339325	1.08602	0.355341	0.859888	0.0216587	0.147169	1.3674	0.147169	-0.165266
HierarchistPutrescine	Human toxicity, cancer	geogs	flow	0.571089	0.331114	0.903643	0.376307	0.828259	0.0160709	0.126771	1.00252	0.126771	-0.555957
HierarchistPutrescine	Human toxicity, non-cancer	geogs	flow	0.342637	0.132598	0.638939	0.142401	0.61333	0.0273038	0.165239	1.47778	0.165239	-1.52801
HierarchistPutrescine	Ionizing Radiation	geogs	flow	0.874069	0.357706	1.86392	0.384948	1.69367	0.191634	0.43776	1.72322	0.43776	-1.30187
HierarchistPutrescine	Land use	geogs	flow	2.04837	1.2363	2.42285	1.49235	2.27704	0.0427808	0.206835	0.579266	0.206835	1.23785
HierarchistPutrescine	Marine ecotoxicity	geogs	flow	0.398239	0.0653758	0.90249	0.077553	0.846922	0.0874845	0.295778	2.10204	0.295778	-1.79988
HierarchistPutrescine	Marine Eutrophication	geogs	flow	1.95966	1.76211	2.10737	1.80929	2.0909	0.00699337	0.0836264	0.176182	0.0836264	-1.08533
HierarchistPutrescine	Metal depletion	geogs	flow	0.405538	0.322794	0.524609	0.3296	0.510407	0.003784	0.0615142	0.497646	0.0615142	-1.37468
HierarchistPutrescine	Photochemical Ozone Formation, Ecosystems	geogs	flow	1.58862	0.0775524	3.21275	0.0882878	3.17285	2.11238	1.4534	1.97354	1.4534	-1.99522
HierarchistPutrescine	Photochemical Ozone Formation, Human Health	geogs	flow	1.53913	0.0777026	3.13856	0.0884552	3.09473	1.97372	1.40489	1.98869	1.40489	-1.99246
HierarchistPutrescine	Stratospheric Ozone Depletion	geogs	flow	0.265338	0.0536822	0.510704	0.0609933	0.475376	0.030073	0.173416	1.72241	0.173416	-1.93078
HierarchistPutrescine	Terrestrial Acidification	geogs	flow	0.34919	0.261806	0.463808	0.270863	0.436308	0.00195923	0.0442632	0.578489	0.0442632	-0.655572
HierarchistPutrescine	Terrestrial ecotoxicity	geogs	flow	0.385466	0.215813	0.69475	0.240688	0.62633	0.00865261	0.0930194	1.24249	0.0930194	0.302125
HierarchistPutrescine	MSP	geogs	flow	0.159506	0	0.629508	0.0165272	0.435362	0.0129765	0.113915	3.94662	0.113915	1.00904
HierarchistPutrescine	Climate change (with credit for embodied carbon)	DSPs	flow	0.26186	0.194522	0.432705	0.213179	0.385352	0.00204753	0.0452496	0.909579	0.0452496	1.06209
HierarchistPutrescine	Fine Particulate Matter Formation	DSPs	flow	0.173776	0.153223	0.186727	0.163725	0.180825	1.49385e-05	0.00386504	0.192797	0.00386504	2.84108
HierarchistPutrescine	Fossil depletion	DSPs	flow	0.172123	0.151031	0.183938	0.162105	0.178795	1.35832e-05	0.00368554	0.191186	0.00368554	4.13488
HierarchistPutrescine	Freshwater Consumption	DSPs	flow	0.172798	0.160541	0.179195	0.1645	0.177202	5.68853e-06	0.00238506	0.107949	0.00238506	7.34263
HierarchistPutrescine	Freshwater ecotoxicity	DSPs	flow	0.199091	0.161254	0.243401	0.172839	0.238537	0.000529307	0.0230067	0.412613	0.0230067	-1.53746
HierarchistPutrescine	Freshwater Eutrophication	DSPs	flow	0.174037	0.154678	0.187781	0.161728	0.181986	1.46856e-05	0.00383218	0.190208	0.00383218	5.822
HierarchistPutrescine	Human toxicity, cancer	DSPs	flow	0.181729	0.159393	0.199374	0.168128	0.194464	5.49619e-05	0.00741363	0.220002	0.00741363	-0.915558
HierarchistPutrescine	Human toxicity, non-cancer	DSPs	flow	0.192199	0.16241	0.223498	0.17302	0.218778	0.000258504	0.016078	0.317837	0.016078	-1.58685
HierarchistPutrescine	Ionizing Radiation	DSPs	flow	0.172377	0.124585	0.206193	0.150534	0.189584	7.4281e-05	0.00861864	0.47343	0.00861864	6.03339
HierarchistPutrescine	Land use	DSPs	flow	0.174154	0.000816032	1.51398	0.143944	0.204472	0.003096	0.0556417	8.68868	0.0556417	361.729
HierarchistPutrescine	Marine ecotoxicity	DSPs	flow	0.199806	0.1644	0.241084	0.174321	0.236942	0.000482054	0.0219557	0.383791	0.0219557	-1.54571
HierarchistPutrescine	Marine Eutrophication	DSPs	flow	0.173212	0.157226	0.190176	0.165176	0.181894	1.57597e-05	0.00396985	0.190228	0.00396985	2.24661
HierarchistPutrescine	Metal depletion	DSPs	flow	0.172663	0.158213	0.175755	0.165295	0.175	4.29229e-06	0.00207178	0.101595	0.00207178	23.6068
HierarchistPutrescine	Photochemical Ozone Formation, Ecosystems	DSPs	flow	0.200216	0.163152	0.251074	0.171043	0.24653	0.000735737	0.0271245	0.439136	0.0271245	-1.5778
HierarchistPutrescine	Photochemical Ozone Formation, Human Health	DSPs	flow	0.200679	0.163307	0.250933	0.171161	0.246402	0.00071084	0.0266616	0.436643	0.0266616	-1.55651
HierarchistPutrescine	Stratospheric Ozone Depletion	DSPs	flow	0.173533	0.158574	0.180393	0.16788	0.17847	8.81534e-06	0.00296906	0.125729	0.00296906	6.04826
HierarchistPutrescine	Terrestrial Acidification	DSPs	flow	0.172818	0.154661	0.178733	0.166248	0.17707	7.96386e-06	0.00282203	0.139294	0.00282203	7.57906
HierarchistPutrescine	Terrestrial ecotoxicity	DSPs	flow	0.178426	0.148904	0.193492	0.165677	0.191022	5.2287e-05	0.00723097	0.2499	0.00723097	-0.642486
HierarchistPutrescine	MSP	DSPs	flow	0.158904	0.113208	0.189474	0.133333	0.181818	0.000131302	0.0114587	0.479951	0.0114587	0.472911
HierarchistPutrescine	Climate change (with credit for embodied carbon)	Switch	flow	0.0417075	0.00289048	0.316965	0.00673726	0.129718	0.001219	0.0349142	7.5304	0.0349142	11.5961
HierarchistPutrescine	Fine Particulate Matter Formation	Switch	flow	0.0349136	0.0040178	0.219095	0.00553101	0.148652	0.00134164	0.0366284	6.16026	0.0366284	5.62433
HierarchistPutrescine	Fossil depletion	Switch	flow	0.0403223	0.00275724	0.220371	0.0052753	0.137675	0.00131518	0.0362654	5.39685	0.0362654	3.90521
HierarchistPutrescine	Freshwater Consumption	Switch	flow	0.0264797	0.00550487	0.0708056	0.00841509	0.0580296	0.00016344	0.0127844	2.46606	0.0127844	0.389689
HierarchistPutrescine	Freshwater ecotoxicity	Switch	flow	0.0284317	0.00422406	0.113104	0.00667137	0.0796165	0.00032458	0.0180161	3.82953	0.0180161	1.0627
HierarchistPutrescine	Freshwater Eutrophication	Switch	flow	0.0510481	0.00271564	0.35017	0.00445558	0.253771	0.00430799	0.0656353	6.80641	0.0656353	4.95721
HierarchistPutrescine	Human toxicity, cancer	Switch	flow	0.0368402	0.00297328	0.26852	0.00456081	0.169099	0.00175765	0.0419243	7.20806	0.0419243	6.72507
HierarchistPutrescine	Human toxicity, non-cancer	Switch	flow	0.0237324	0.00312142	0.172024	0.00494651	0.0733335	0.00033241	0.0182321	7.11697	0.0182321	12.7362
HierarchistPutrescine	Ionizing Radiation	Switch	flow	0.0979915	0.0025998	0.528947	0.00572356	0.386007	0.0140713	0.118622	5.37135	0.118622	1.09098
HierarchistPutrescine	Land use	Switch	flow	0.436539	0.00825412	39.8429	0.0123541	3.28701	5.17222	2.27425	91.2509	2.27425	169.486
HierarchistPutrescine	Marine ecotoxicity	Switch	flow	0.0264543	0.00384385	0.18315	0.00601757	0.0749359	0.000375907	0.0193883	6.77797	0.0193883	12.3177
HierarchistPutrescine	Marine Eutrophication	Switch	flow	0.0473818	0.0108054	0.294417	0.0220353	0.18744	0.00187976	0.0433562	5.98566	0.0433562	9.34272
HierarchistPutrescine	Metal depletion	Switch	flow	0.0256176	0.00409877	0.0797079	0.00588461	0.0766944	0.000296127	0.0172083	2.95145	0.0172083	1.87204
HierarchistPutrescine	Photochemical Ozone Formation, Ecosystems	Switch	flow	0.0290658	0.00434993	0.0950339	0.0101365	0.0613074	0.000299445	0.0173045	3.11996	0.0173045	1.65143
HierarchistPutrescine	Photochemical Ozone Formation, Human Health	Switch	flow	0.0290191	0.00461238	0.0947894	0.00873494	0.0610017	0.000302116	0.0173815	3.1075	0.0173815	1.48298
HierarchistPutrescine	Stratospheric Ozone Depletion	Switch	flow	0.0371605	0.00651333	0.0964052	0.0094113	0.0865	0.000464909	0.0215618	2.41901	0.0215618	0.0636663
HierarchistPutrescine	Terrestrial Acidification	Switch	flow	0.0266362	0.00451156	0.0868767	0.00603743	0.0804071	0.000329089	0.0181408	3.09222	0.0181408	2.06381
HierarchistPutrescine	Terrestrial ecotoxicity	Switch	flow	0.0285705	0.00293497	0.159905	0.00503173	0.0888963	0.000531866	0.0230622	5.49412	0.0230622	4.08769
HierarchistPutrescine	MSP	Switch	flow	0.118939	0	0.303249	0.0206897	0.257693	0.00380019	0.0616457	2.54962	0.0616457	-0.191647
HierarchistPutrescine	Climate change (with credit for embodied carbon)	OrgSpeed	flow	0.0411552	5.40354e-05	0.360821	0.00486632	0.163964	0.00207101	0.0455083	8.766	0.0455083	9.63883
HierarchistPutrescine	Fine Particulate Matter Formation	OrgSpeed	flow	0.041634	0.000826672	0.237836	0.00689096	0.174804	0.00176203	0.0419765	5.69269	0.0419765	5.18347
HierarchistPutrescine	Fossil depletion	OrgSpeed	flow	0.0434385	0.000113288	0.255259	0.00447617	0.171756	0.00202	0.0449444	5.87372	0.0449444	2.36263
HierarchistPutrescine	Freshwater Consumption	OrgSpeed	flow	0.0221597	0.000598105	0.0828837	0.00358812	0.0655832	0.000234311	0.0153072	3.7133	0.0153072	1.86224
HierarchistPutrescine	Freshwater ecotoxicity	OrgSpeed	flow	0.0264118	0.000144588	0.157419	0.00555472	0.0994522	0.000557148	0.023604	5.95473	0.023604	5.31044
HierarchistPutrescine	Freshwater Eutrophication	OrgSpeed	flow	0.0479053	0.000904751	0.333026	0.00406184	0.258444	0.00483898	0.0695628	6.93287	0.0695628	3.79844
HierarchistPutrescine	Human toxicity, cancer	OrgSpeed	flow	0.0398483	2.87568e-05	0.282932	0.00500794	0.19084	0.00228737	0.0478265	7.09951	0.0478265	5.46535
HierarchistPutrescine	Human toxicity, non-cancer	OrgSpeed	flow	0.0316864	0.00272335	0.204295	0.00814197	0.109009	0.00065682	0.0256285	6.36146	0.0256285	8.6173
HierarchistPutrescine	Ionizing Radiation	OrgSpeed	flow	0.104839	0.000111124	0.593517	0.00324749	0.456553	0.0182312	0.135023	5.66015	0.135023	0.676379
HierarchistPutrescine	Land use	OrgSpeed	flow	0.700176	0.00159416	146.93	0.00931636	4.72883	40.9921	6.40251	209.844	6.40251	423.194
HierarchistPutrescine	Marine ecotoxicity	OrgSpeed	flow	0.0279971	0.00013073	0.221027	0.00552807	0.103994	0.000700478	0.0264665	7.88997	0.0264665	11.6208
HierarchistPutrescine	Marine Eutrophication	OrgSpeed	flow	0.0405528	0.000194245	0.313502	0.00451092	0.20565	0.0026126	0.0511136	7.72593	0.0511136	6.17378
HierarchistPutrescine	Metal depletion	OrgSpeed	flow	0.0188871	0.000319706	0.0551353	0.00550575	0.039702	7.5913e-05	0.00871281	2.90227	0.00871281	0.854378
HierarchistPutrescine	Photochemical Ozone Formation, Ecosystems	OrgSpeed	flow	0.0170383	0.00028655	0.0886021	0.00518802	0.0428957	0.000100571	0.0100285	5.18334	0.0100285	8.22405
HierarchistPutrescine	Photochemical Ozone Formation, Human Health	OrgSpeed	flow	0.0179668	0.000259413	0.104019	0.00538407	0.0488235	0.000134738	0.0116077	5.77512	0.0116077	10.1838
HierarchistPutrescine	Stratospheric Ozone Depletion	OrgSpeed	flow	0.0194105	1.57413e-06	0.0829935	0.00210531	0.0595587	0.000293942	0.0171447	4.27563	0.0171447	0.149715
HierarchistPutrescine	Terrestrial Acidification	OrgSpeed	flow	0.0296312	0.000426665	0.0949683	0.0066842	0.0686799	0.000225812	0.0150271	3.19061	0.0150271	1.62259
HierarchistPutrescine	Terrestrial ecotoxicity	OrgSpeed	flow	0.0356952	1.78626e-06	0.20532	0.00548077	0.116132	0.000845173	0.0290719	5.75197	0.0290719	4.87241
HierarchistPutrescine	MSP	OrgSpeed	flow	0.156867	0.0229885	0.336	0.0430108	0.285714	0.00420208	0.0648234	1.9954	0.0648234	-0.608216
HierarchistPutrescine	Climate change (with credit for embodied carbon)	MaxYield	flow	0.352596	0.197014	0.652014	0.212672	0.604551	0.0135364	0.116346	1.29043	0.116346	-0.752992
HierarchistPutrescine	Fine Particulate Matter Formation	MaxYield	flow	0.345474	0.243811	0.444299	0.274602	0.4164	0.00148504	0.0385362	0.580327	0.0385362	-0.604608
HierarchistPutrescine	Fossil depletion	MaxYield	flow	0.270779	0.15796	0.44848	0.170139	0.403512	0.00460963	0.0678943	1.0729	0.0678943	-0.820622
HierarchistPutrescine	Freshwater Consumption	MaxYield	flow	0.354221	0.148083	0.595784	0.166154	0.567352	0.0199613	0.141284	1.2639	0.141284	-1.58999
HierarchistPutrescine	Freshwater ecotoxicity	MaxYield	flow	0.332087	0.214308	0.492839	0.230747	0.473364	0.00577401	0.0759869	0.838731	0.0759869	-1.04421
HierarchistPutrescine	Freshwater Eutrophication	MaxYield	flow	0.28085	0.166575	0.442361	0.177111	0.418286	0.00548758	0.0740782	0.981969	0.0740782	-1.30813
HierarchistPutrescine	Human toxicity, cancer	MaxYield	flow	0.285445	0.19052	0.434559	0.211823	0.414608	0.00396915	0.0630012	0.854943	0.0630012	-0.634157
HierarchistPutrescine	Human toxicity, non-cancer	MaxYield	flow	0.267171	0.164132	0.385222	0.185195	0.367116	0.00249928	0.0499928	0.827522	0.0499928	-0.634223
HierarchistPutrescine	Ionizing Radiation	MaxYield	flow	0.296921	0.104971	0.797144	0.121135	0.573655	0.0154773	0.124408	2.33117	0.124408	1.42075
HierarchistPutrescine	Land use	MaxYield	flow	0.554289	0.0068011	9.27433	0.143505	0.807471	0.149745	0.386969	16.7197	0.386969	311.407
HierarchistPutrescine	Marine ecotoxicity	MaxYield	flow	0.300948	0.21457	0.469668	0.230269	0.441394	0.00333742	0.0577704	0.847651	0.0577704	0.649258
HierarchistPutrescine	Marine Eutrophication	MaxYield	flow	0.392885	0.121789	0.608613	0.147739	0.601882	0.0327117	0.180864	1.2391	0.180864	-1.84127
HierarchistPutrescine	Metal depletion	MaxYield	flow	0.24151	0.120013	0.342933	0.131583	0.331584	0.00410714	0.064087	0.923026	0.064087	-1.1142
HierarchistPutrescine	Photochemical Ozone Formation, Ecosystems	MaxYield	flow	0.330875	0.109982	0.619123	0.128764	0.584603	0.0184665	0.135892	1.53877	0.135892	-0.54198
HierarchistPutrescine	Photochemical Ozone Formation, Human Health	MaxYield	flow	0.332199	0.124413	0.616819	0.145111	0.582507	0.0169693	0.130266	1.48226	0.130266	-0.46202
HierarchistPutrescine	Stratospheric Ozone Depletion	MaxYield	flow	0.335788	0.103454	0.588982	0.107765	0.566903	0.0381145	0.195229	1.44594	0.195229	-1.95664
HierarchistPutrescine	Terrestrial Acidification	MaxYield	flow	0.404068	0.299254	0.51153	0.322771	0.484122	0.0020237	0.0449856	0.525346	0.0449856	-0.682678
HierarchistPutrescine	Terrestrial ecotoxicity	MaxYield	flow	0.227572	0.115986	0.404446	0.141462	0.360908	0.00360985	0.060082	1.26755	0.060082	-0.442928
HierarchistPutrescine	MSP	MaxYield	flow	0.480834	0.39196	0.61597	0.413793	0.57813	0.001572	0.0396485	0.465878	0.0396485	0.644055
HierarchistPutrescine	Climate change (with credit for embodied carbon)	WasteScenario	flow	0.463615	0.174359	1.10949	0.181776	0.959968	0.0535905	0.231496	2.01705	0.231496	-0.462776
HierarchistPutrescine	Fine Particulate Matter Formation	WasteScenario	flow	0.0591073	0.00229728	0.119074	0.0225105	0.094017	0.000343113	0.0185233	1.97567	0.0185233	-0.117043
HierarchistPutrescine	Fossil depletion	WasteScenario	flow	0.128942	0.0093687	0.448752	0.0124201	0.366126	0.0142257	0.119271	3.40761	0.119271	-1.13009
HierarchistPutrescine	Freshwater Consumption	WasteScenario	flow	0.0214511	0.00241865	0.0706301	0.00311967	0.0602703	0.000271568	0.0164793	3.17987	0.0164793	0.218548
HierarchistPutrescine	Freshwater ecotoxicity	WasteScenario	flow	1.5202	1.22652	1.70856	1.28732	1.69879	0.0171397	0.130919	0.317087	0.130919	-1.25655
HierarchistPutrescine	Freshwater Eutrophication	WasteScenario	flow	0.0497545	7.19531e-05	0.177064	0.000475752	0.148409	0.00288826	0.0537425	3.5573	0.0537425	-1.40736
HierarchistPutrescine	Human toxicity, cancer	WasteScenario	flow	0.349631	0.171302	0.552418	0.192911	0.485758	0.00628459	0.0792754	1.09005	0.0792754	-0.637502
HierarchistPutrescine	Human toxicity, non-cancer	WasteScenario	flow	0.927307	0.657173	1.14758	0.703516	1.1173	0.013908	0.117932	0.528856	0.117932	-0.811776
HierarchistPutrescine	Ionizing Radiation	WasteScenario	flow	0.0425397	4.21438e-06	0.12904	0.000843461	0.113785	0.00121486	0.0348549	3.0333	0.0348549	-1.0278
HierarchistPutrescine	Land use	WasteScenario	flow	0.421966	0.000503239	23.3773	0.00082113	3.76829	2.72805	1.65168	55.3997	1.65168	90.0927
HierarchistPutrescine	Marine ecotoxicity	WasteScenario	flow	1.5075	1.21171	1.66106	1.24708	1.65373	0.0141076	0.118776	0.298076	0.118776	-0.3563
HierarchistPutrescine	Marine Eutrophication	WasteScenario	flow	0.074327	0.00427313	0.316271	0.00483785	0.245761	0.00587624	0.0766566	4.19765	0.0766566	-0.462544
HierarchistPutrescine	Metal depletion	WasteScenario	flow	0.00688331	3.05323e-05	0.0223516	0.000834273	0.0163578	1.64808e-05	0.00405966	3.24278	0.00405966	0.282414
HierarchistPutrescine	Photochemical Ozone Formation, Ecosystems	WasteScenario	flow	1.85743	1.45818	1.98495	1.5044	1.98376	0.0270966	0.16461	0.2836	0.16461	-0.50995
HierarchistPutrescine	Photochemical Ozone Formation, Human Health	WasteScenario	flow	1.8524	1.45392	1.98173	1.50032	1.98035	0.0269111	0.164046	0.284932	0.164046	-0.503057
HierarchistPutrescine	Stratospheric Ozone Depletion	WasteScenario	flow	0.0148558	0.00234539	0.0527258	0.00287746	0.0391447	0.000150291	0.0122593	3.3913	0.0122593	-1.17345
HierarchistPutrescine	Terrestrial Acidification	WasteScenario	flow	0.0518259	0.0131825	0.166017	0.0189461	0.111803	0.000666373	0.0258142	2.949	0.0258142	0.213382
HierarchistPutrescine	Terrestrial ecotoxicity	WasteScenario	flow	0.149766	0.000522512	0.307209	0.0598223	0.25203	0.00274125	0.0523569	2.04778	0.0523569	-0.471804
HierarchistPutrescine	MSP	WasteScenario	flow	0.045955	0.0124224	0.120482	0.020202	0.0870048	0.000272823	0.0165174	2.35142	0.0165174	1.31828
HierarchistPutrescine	Climate change (with credit for embodied carbon)	energySource	flow	0.194772	0.000121784	0.627596	0.00747531	0.492295	0.0220622	0.148534	3.22158	0.148534	-0.796401
HierarchistPutrescine	Fine Particulate Matter Formation	energySource	flow	0.0975865	0.000147151	0.426173	0.000599285	0.293067	0.00696563	0.0834604	4.36562	0.0834604	0.836212
HierarchistPutrescine	Fossil depletion	energySource	flow	0.22247	0.000153115	0.637227	0.0149338	0.500117	0.0211137	0.145305	2.86364	0.145305	-0.9165
HierarchistPutrescine	Freshwater Consumption	energySource	flow	0.036299	2.53908e-05	0.14596	0.002324	0.0988271	0.00064274	0.0253523	4.02036	0.0253523	1.24832
HierarchistPutrescine	Freshwater ecotoxicity	energySource	flow	0.0406294	4.6044e-05	0.272474	0.000684929	0.144279	0.00164121	0.0405119	6.70518	0.0405119	3.75328
HierarchistPutrescine	Freshwater Eutrophication	energySource	flow	0.142219	6.15722e-05	0.67236	0.00472837	0.468287	0.0158232	0.12579	4.72721	0.12579	1.4747
HierarchistPutrescine	Human toxicity, cancer	energySource	flow	0.0894076	6.93597e-05	0.576262	0.00365324	0.333338	0.00848598	0.0921194	6.44456	0.0921194	2.49852
HierarchistPutrescine	Human toxicity, non-cancer	energySource	flow	0.0278786	2.58945e-07	0.223152	0.000319952	0.10386	0.000796629	0.0282246	8.00439	0.0282246	7.64507
HierarchistPutrescine	Ionizing Radiation	energySource	flow	0.409046	0.000429072	1.58125	0.0252395	1.30106	0.144946	0.380718	3.86467	0.380718	0.21459
HierarchistPutrescine	Land use	energySource	flow	1.75442	0.00453369	347.069	0.0652774	9.25917	181.755	13.4817	197.823	13.4817	471.069
HierarchistPutrescine	Marine ecotoxicity	energySource	flow	0.0387307	6.13662e-05	0.378217	0.00229914	0.160948	0.00193633	0.0440037	9.7637	0.0440037	13.2216
HierarchistPutrescine	Marine Eutrophication	energySource	flow	0.0805213	0.000149013	0.700081	0.00160479	0.348782	0.012731	0.112832	8.69251	0.112832	3.41942
HierarchistPutrescine	Metal depletion	energySource	flow	0.0070464	9.14633e-07	0.0258028	0.000106041	0.0197293	3.76579e-05	0.0061366	3.66171	0.0061366	-0.788395
HierarchistPutrescine	Photochemical Ozone Formation, Ecosystems	energySource	flow	0.00628118	4.996e-07	0.0726812	6.641e-06	0.0312659	9.74829e-05	0.00987334	11.5712	0.00987334	4.89903
HierarchistPutrescine	Photochemical Ozone Formation, Human Health	energySource	flow	0.00854085	5.81559e-07	0.0953771	9.33109e-06	0.0421459	0.000175842	0.0132605	11.1671	0.0132605	4.40001
HierarchistPutrescine	Stratospheric Ozone Depletion	energySource	flow	0.00728135	2.19552e-06	0.0460308	0.00022395	0.0274961	5.81904e-05	0.00762826	6.32144	0.00762826	2.3565
HierarchistPutrescine	Terrestrial Acidification	energySource	flow	0.0585408	2.20564e-05	0.166597	0.00266203	0.144593	0.00233212	0.0482921	2.84544	0.0482921	-1.34734
HierarchistPutrescine	Terrestrial ecotoxicity	energySource	flow	0.152085	5.73778e-05	0.572701	0.00843598	0.424962	0.0150237	0.122571	3.76529	0.122571	-0.245105
HierarchistPutrescine	Climate change (with credit for embodied carbon)	NitrogenSource	flow	0.623476	0.236523	1.17626	0.304979	1.01431	0.0438348	0.209368	1.50726	0.209368	-0.93439
HierarchistPutrescine	Fine Particulate Matter Formation	NitrogenSource	flow	0.112562	0.060593	0.178014	0.0733441	0.159979	0.000507042	0.0225176	1.04317	0.0225176	-0.226617
HierarchistPutrescine	Fossil depletion	NitrogenSource	flow	0.216916	0.0813244	0.344966	0.109635	0.315157	0.00350676	0.0592179	1.21541	0.0592179	-0.984219
HierarchistPutrescine	Freshwater Consumption	NitrogenSource	flow	0.216069	0.0361514	0.406246	0.0406739	0.379122	0.0152737	0.123587	1.71285	0.123587	-1.68092
HierarchistPutrescine	Freshwater ecotoxicity	NitrogenSource	flow	0.122747	0.00087286	0.304472	0.00106767	0.28134	0.0146891	0.121199	2.47336	0.121199	-1.91906
HierarchistPutrescine	Freshwater Eutrophication	NitrogenSource	flow	0.011007	0.00410381	0.032483	0.00516625	0.0267419	3.76031e-05	0.00613214	2.57828	0.00613214	0.915339
HierarchistPutrescine	Human toxicity, cancer	NitrogenSource	flow	0.0415211	0.00942882	0.0892145	0.0101993	0.079516	0.000576221	0.0240046	1.92157	0.0240046	-1.573
HierarchistPutrescine	Human toxicity, non-cancer	NitrogenSource	flow	0.0957832	0.0142469	0.210943	0.0157036	0.194321	0.00514593	0.0717352	2.05355	0.0717352	-1.86864
HierarchistPutrescine	Ionizing Radiation	NitrogenSource	flow	0.0319315	0.00113546	0.0812118	0.00369242	0.071017	0.000309917	0.0176045	2.50775	0.0176045	-0.324991
HierarchistPutrescine	Land use	NitrogenSource	flow	0.0362161	0.000869666	5.15685	0.000947698	0.206283	0.0447951	0.211648	142.367	0.211648	422.195
HierarchistPutrescine	Marine ecotoxicity	NitrogenSource	flow	0.141195	0.0226099	0.291822	0.02475	0.270986	0.00914973	0.0956542	1.90666	0.0956542	-1.86087
HierarchistPutrescine	Marine Eutrophication	NitrogenSource	flow	0.265041	0.0214468	0.655155	0.0220816	0.599534	0.0540876	0.232567	2.39098	0.232567	-1.82841
HierarchistPutrescine	Metal depletion	NitrogenSource	flow	0.00116253	7.15985e-07	0.00216568	0.0001389	0.00188391	1.91859e-07	0.000438017	1.86228	0.000438017	0.0286858
HierarchistPutrescine	Photochemical Ozone Formation, Ecosystems	NitrogenSource	flow	0.182182	0.00613407	0.336241	0.00630952	0.311695	0.0106117	0.103013	1.81197	0.103013	-1.23023
HierarchistPutrescine	Photochemical Ozone Formation, Human Health	NitrogenSource	flow	0.186707	0.00787744	0.335449	0.00812241	0.310954	0.00999335	0.0999668	1.75447	0.0999668	-1.10182
HierarchistPutrescine	Stratospheric Ozone Depletion	NitrogenSource	flow	1.40663	1.17958	1.60265	1.20122	1.58553	0.0135117	0.11624	0.300768	0.11624	-0.80156
HierarchistPutrescine	Terrestrial Acidification	NitrogenSource	flow	0.167649	0.0963659	0.261513	0.10808	0.234829	0.00130647	0.0361452	0.985077	0.0361452	-0.702971
HierarchistPutrescine	Terrestrial ecotoxicity	NitrogenSource	flow	0.242489	0.135909	0.408976	0.150495	0.374731	0.00324647	0.0569778	1.1261	0.0569778	0.190149
HierarchistPutrescine	MSP	NitrogenSource	flow	0.0448097	0.00966184	0.117647	0.0212766	0.075959	0.000229209	0.0151396	2.40987	0.0151396	0.542038
HierarchistPutrescine	Climate change (with credit for embodied carbon)	DownTime	process	0.0126035	0.000773862	0.103061	0.00132274	0.066605	0.00028297	0.0168217	8.11579	0.0168217	5.81481
HierarchistPutrescine	Fine Particulate Matter Formation	DownTime	process	0.0121769	0.000695837	0.0701127	0.00178444	0.0500913	0.000206232	0.0143608	5.70069	0.0143608	1.71367
HierarchistPutrescine	Fossil depletion	DownTime	process	0.0146315	0.000725381	0.0813797	0.00126153	0.055062	0.000277062	0.0166452	5.51238	0.0166452	0.535367
HierarchistPutrescine	Freshwater Consumption	DownTime	process	0.00379565	3.17011e-05	0.0164775	5.39226e-05	0.0135401	1.8891e-05	0.00434638	4.33279	0.00434638	-0.372922
HierarchistPutrescine	Freshwater ecotoxicity	DownTime	process	0.00629976	0.000105487	0.0346535	0.0001714	0.0268027	6.84219e-05	0.00827175	5.48402	0.00827175	0.726346
HierarchistPutrescine	Freshwater Eutrophication	DownTime	process	0.0157309	0.000315799	0.111244	0.000571816	0.0809016	0.000641237	0.0253227	7.05163	0.0253227	1.16731
HierarchistPutrescine	Human toxicity, cancer	DownTime	process	0.012114	0.000720709	0.0849898	0.00122143	0.0602153	0.000304631	0.0174537	6.95634	0.0174537	2.31877
HierarchistPutrescine	Human toxicity, non-cancer	DownTime	process	0.00923299	0.000458546	0.04995	0.00108875	0.0336735	7.26955e-05	0.00852616	5.36029	0.00852616	3.83815
HierarchistPutrescine	Ionizing Radiation	DownTime	process	0.0404548	0.000221845	0.205988	0.000384069	0.165377	0.00286928	0.0535656	5.08632	0.0535656	-0.104543
HierarchistPutrescine	Land use	DownTime	process	0.279631	0.000151622	39.594	0.000283628	1.60441	3.65912	1.91288	141.593	1.91288	236.426
HierarchistPutrescine	Marine ecotoxicity	DownTime	process	0.00734652	0.00023998	0.0531118	0.000392272	0.034746	8.38901e-05	0.00915915	7.19685	0.00915915	5.12425
HierarchistPutrescine	Marine Eutrophication	DownTime	process	0.0109873	3.30631e-05	0.107187	5.72222e-05	0.0649046	0.000410134	0.0202518	9.75254	0.0202518	2.64985
HierarchistPutrescine	Metal depletion	DownTime	process	0.00337826	0.000837384	0.00955357	0.00140546	0.00718074	1.96635e-06	0.00140226	2.58008	0.00140226	1.68782
HierarchistPutrescine	Photochemical Ozone Formation, Ecosystems	DownTime	process	0.00199758	3.49518e-06	0.0225316	1.119e-05	0.0113703	1.13159e-05	0.00336391	11.2777	0.00336391	6.4304
HierarchistPutrescine	Photochemical Ozone Formation, Human Health	DownTime	process	0.00241655	4.37026e-06	0.0264518	1.39926e-05	0.0136844	1.61958e-05	0.00402441	10.9443	0.00402441	6.23767
HierarchistPutrescine	Stratospheric Ozone Depletion	DownTime	process	0.00317076	7.09259e-05	0.0164905	0.000219549	0.0116533	1.04184e-05	0.00322775	5.17843	0.00322775	1.61585
HierarchistPutrescine	Terrestrial Acidification	DownTime	process	0.00631438	0.000507148	0.0199934	0.00134235	0.0149868	1.23075e-05	0.00350821	3.08601	0.00350821	0.905151
HierarchistPutrescine	Terrestrial ecotoxicity	DownTime	process	0.0113219	0.000983486	0.0482934	0.00179246	0.0324745	8.5939e-05	0.00927033	4.17863	0.00927033	0.257497
HierarchistPutrescine	MSP	DownTime	process	0.00506164	0	0.028169	0	0.0202124	5.17661e-05	0.00719487	5.56519	0.00719487	-0.695948
HierarchistPutrescine	Climate change (with credit for embodied carbon)	FermenterMass	process	0.0102732	0.000434431	0.116741	0.000777515	0.0517726	0.000214063	0.0146309	11.3214	0.0146309	11.1759
HierarchistPutrescine	Fine Particulate Matter Formation	FermenterMass	process	0.0101111	0.000447175	0.0904523	0.00128557	0.0528266	0.000173477	0.0131711	8.90164	0.0131711	6.65977
HierarchistPutrescine	Fossil depletion	FermenterMass	process	0.0125391	0.000441689	0.0987018	0.000730372	0.0564651	0.000247866	0.0157438	7.83631	0.0157438	3.27848
HierarchistPutrescine	Freshwater Consumption	FermenterMass	process	0.00326209	2.18805e-05	0.0249484	4.26626e-05	0.013809	1.74528e-05	0.00417765	7.64127	0.00417765	2.62591
HierarchistPutrescine	Freshwater ecotoxicity	FermenterMass	process	0.00526357	6.40229e-05	0.0477492	0.000111588	0.0301297	6.34468e-05	0.00796535	9.05946	0.00796535	5.01404
HierarchistPutrescine	Freshwater Eutrophication	FermenterMass	process	0.0125969	0.000201005	0.119586	0.000340664	0.0791115	0.000476506	0.021829	9.47732	0.021829	4.28677
HierarchistPutrescine	Human toxicity, cancer	FermenterMass	process	0.0098948	0.000517176	0.101417	0.000800967	0.0579083	0.000243735	0.015612	10.1973	0.015612	6.65138
HierarchistPutrescine	Human toxicity, non-cancer	FermenterMass	process	0.0077923	0.000292931	0.0629854	0.000778672	0.0306874	6.96325e-05	0.00834461	8.04544	0.00834461	7.97047
HierarchistPutrescine	Ionizing Radiation	FermenterMass	process	0.0338834	0.00013151	0.165459	0.000231003	0.141849	0.00213978	0.0462577	4.87931	0.0462577	0.0137245
HierarchistPutrescine	Land use	FermenterMass	process	0.17839	0.000104776	49.8677	0.000205142	0.891823	2.88941	1.69983	279.543	1.69983	736.5
HierarchistPutrescine	Marine ecotoxicity	FermenterMass	process	0.00610496	0.000148906	0.0666963	0.000261158	0.0296476	7.0721e-05	0.00840958	10.9005	0.00840958	8.14941
HierarchistPutrescine	Marine Eutrophication	FermenterMass	process	0.00869297	2.53838e-05	0.115211	4.14927e-05	0.0572842	0.000299802	0.0173148	13.2505	0.0173148	5.8285
HierarchistPutrescine	Metal depletion	FermenterMass	process	0.00297258	0.000427089	0.0146974	0.000914981	0.00817783	3.38173e-06	0.00183895	4.80065	0.00183895	5.36478
HierarchistPutrescine	Photochemical Ozone Formation, Ecosystems	FermenterMass	process	0.00163626	3.0713e-06	0.0265432	7.28391e-06	0.0104034	9.4938e-06	0.0030812	16.22	0.0030812	15.1116
HierarchistPutrescine	Photochemical Ozone Formation, Human Health	FermenterMass	process	0.00198519	3.83756e-06	0.0313906	9.56724e-06	0.0127104	1.35769e-05	0.00368468	15.8104	0.00368468	14.3128
HierarchistPutrescine	Stratospheric Ozone Depletion	FermenterMass	process	0.00278611	4.5585e-05	0.0222757	0.000151078	0.0118148	1.0912e-05	0.00330333	7.97893	0.00330333	5.12387
HierarchistPutrescine	Terrestrial Acidification	FermenterMass	process	0.00550029	0.000325927	0.0332643	0.00101366	0.0172651	1.64424e-05	0.00405492	5.98849	0.00405492	5.61591
HierarchistPutrescine	Terrestrial ecotoxicity	FermenterMass	process	0.00975957	0.000507592	0.0566779	0.0011246	0.0347444	8.49034e-05	0.00921431	5.75541	0.00921431	3.86821
HierarchistPutrescine	MSP	FermenterMass	process	0.00444565	0	0.025974	0	0.0194175	4.49545e-05	0.00670481	5.84257	0.00670481	-0.347016
HierarchistPutrescine	Climate change (with credit for embodied carbon)	AgitationAeration	process	0.0665471	0.00439105	0.64669	0.00650433	0.299538	0.00730478	0.085468	9.6518	0.085468	9.05405
HierarchistPutrescine	Fine Particulate Matter Formation	AgitationAeration	process	0.0682451	0.00692232	0.49953	0.0094971	0.300936	0.00681359	0.0825445	7.21821	0.0825445	4.55945
HierarchistPutrescine	Fossil depletion	AgitationAeration	process	0.086918	0.00375015	0.5553	0.00573972	0.34592	0.0100122	0.100061	6.34563	0.100061	1.61037
HierarchistPutrescine	Freshwater Consumption	AgitationAeration	process	0.0224701	0.000258316	0.127118	0.000348649	0.0965236	0.000716116	0.0267603	5.6457	0.0267603	1.02421
HierarchistPutrescine	Freshwater ecotoxicity	AgitationAeration	process	0.0364086	0.000543452	0.238199	0.000811057	0.185105	0.00258151	0.0508086	6.52745	0.0508086	2.31755
HierarchistPutrescine	Freshwater Eutrophication	AgitationAeration	process	0.0880655	0.00192288	0.700243	0.00249049	0.45743	0.0200493	0.141596	7.92955	0.141596	2.75286
HierarchistPutrescine	Human toxicity, cancer	AgitationAeration	process	0.0674003	0.00488869	0.577169	0.00705181	0.33881	0.00973279	0.0986549	8.49077	0.0986549	4.9767
HierarchistPutrescine	Human toxicity, non-cancer	AgitationAeration	process	0.0495466	0.00302568	0.325714	0.00611233	0.187814	0.00243989	0.0493953	6.51282	0.0493953	7.1932
HierarchistPutrescine	Ionizing Radiation	AgitationAeration	process	0.243454	0.00133573	1.07909	0.00170251	0.949359	0.0986683	0.314115	4.42692	0.314115	-0.237761
HierarchistPutrescine	Land use	AgitationAeration	process	0.658274	0.00110005	107.703	0.00135376	5.30949	16.9123	4.11246	163.613	4.11246	493.478
HierarchistPutrescine	Marine ecotoxicity	AgitationAeration	process	0.0412874	0.0013156	0.345267	0.0018963	0.194538	0.00288496	0.0537118	8.33066	0.0537118	5.22874
HierarchistPutrescine	Marine Eutrophication	AgitationAeration	process	0.0594391	0.000284244	0.682727	0.000353228	0.365456	0.0119862	0.109482	11.4814	0.109482	3.85474
HierarchistPutrescine	Metal depletion	AgitationAeration	process	0.0192595	0.0059852	0.0707738	0.00774465	0.0431385	8.93024e-05	0.00945	3.36398	0.00945	5.52652
HierarchistPutrescine	Photochemical Ozone Formation, Ecosystems	AgitationAeration	process	0.0102571	3.65815e-05	0.146674	6.45087e-05	0.0633239	0.000329703	0.0181577	14.2963	0.0181577	9.26772
HierarchistPutrescine	Photochemical Ozone Formation, Human Health	AgitationAeration	process	0.0123821	4.57428e-05	0.174759	8.0657e-05	0.0737118	0.00047367	0.021764	14.1101	0.021764	9.10885
HierarchistPutrescine	Stratospheric Ozone Depletion	AgitationAeration	process	0.0174823	0.000710573	0.111649	0.00126534	0.0713157	0.000366598	0.0191467	6.34574	0.0191467	3.90181
HierarchistPutrescine	Terrestrial Acidification	AgitationAeration	process	0.0355836	0.00497634	0.162462	0.00711298	0.0957684	0.000495333	0.0222561	4.42579	0.0222561	4.41217
HierarchistPutrescine	Terrestrial ecotoxicity	AgitationAeration	process	0.0627048	0.00625718	0.354303	0.00939059	0.188788	0.00286588	0.0535339	5.55054	0.0535339	1.91115
HierarchistPutrescine	MSP	AgitationAeration	process	0.027281	0	0.0689655	0.0108108	0.0512953	0.000123623	0.0111186	2.52797	0.0111186	0.360836
HierarchistPutrescine	Climate change (with credit for embodied carbon)	CentrifugeEcoli	process	0.00703335	0.000837771	0.0584614	0.0009528	0.0420041	0.000101794	0.0100893	8.19291	0.0100893	7.71882
HierarchistPutrescine	Fine Particulate Matter Formation	CentrifugeEcoli	process	0.00681889	0.000946151	0.0361773	0.00116246	0.0277042	6.52246e-05	0.00807617	5.16669	0.00807617	1.25835
HierarchistPutrescine	Fossil depletion	CentrifugeEcoli	process	0.00820801	0.000813624	0.042462	0.000920636	0.0294861	8.6398e-05	0.00929505	5.07412	0.00929505	0.157813
HierarchistPutrescine	Freshwater Consumption	CentrifugeEcoli	process	0.00204631	3.91856e-05	0.0073424	4.06584e-05	0.00630375	5.17411e-06	0.00227467	3.56897	0.00227467	-1.11399
HierarchistPutrescine	Freshwater ecotoxicity	CentrifugeEcoli	process	0.00331993	0.00011233	0.0141832	0.000127353	0.0126047	1.79986e-05	0.00424248	4.2383	0.00424248	-0.190395
HierarchistPutrescine	Freshwater Eutrophication	CentrifugeEcoli	process	0.00882807	0.000428189	0.0627911	0.00046795	0.0453822	0.000212826	0.0145886	7.06416	0.0145886	1.04966
HierarchistPutrescine	Human toxicity, cancer	CentrifugeEcoli	process	0.00672902	0.000789387	0.0453603	0.000901148	0.0317468	9.47285e-05	0.00973286	6.62368	0.00973286	1.55475
HierarchistPutrescine	Human toxicity, non-cancer	CentrifugeEcoli	process	0.0051318	0.000557968	0.0222815	0.000650846	0.0173237	1.92233e-05	0.00438444	4.23312	0.00438444	1.70986
HierarchistPutrescine	Ionizing Radiation	CentrifugeEcoli	process	0.0235101	0.000264747	0.13088	0.000305485	0.102753	0.00105225	0.0324384	5.55569	0.0324384	0.340635
HierarchistPutrescine	Land use	CentrifugeEcoli	process	0.15488	0.000226399	39.013	0.000235059	0.790972	1.9695	1.40339	251.891	1.40339	609.767
HierarchistPutrescine	Marine ecotoxicity	CentrifugeEcoli	process	0.00391043	0.000255426	0.0245269	0.000290592	0.0181691	2.1794e-05	0.00466841	6.20687	0.00466841	3.17893
HierarchistPutrescine	Marine Eutrophication	CentrifugeEcoli	process	0.00617121	4.3816e-05	0.0603815	4.47919e-05	0.0400715	0.000138693	0.0117768	9.77729	0.0117768	2.94289
HierarchistPutrescine	Metal depletion	CentrifugeEcoli	process	0.00188711	0.00106382	0.00364906	0.00117091	0.00331134	2.94534e-07	0.00054271	1.36994	0.00054271	1.06104
HierarchistPutrescine	Photochemical Ozone Formation, Ecosystems	CentrifugeEcoli	process	0.00106978	5.29367e-06	0.00856749	6.38186e-06	0.00621325	2.96634e-06	0.00172231	8.00367	0.00172231	3.27577
HierarchistPutrescine	Photochemical Ozone Formation, Human Health	CentrifugeEcoli	process	0.00130267	6.61933e-06	0.0102797	7.97987e-06	0.00748649	4.30108e-06	0.0020739	7.88618	0.0020739	3.24767
HierarchistPutrescine	Stratospheric Ozone Depletion	CentrifugeEcoli	process	0.00177134	0.000102493	0.00655311	0.000120429	0.00612689	2.96294e-06	0.00172132	3.64166	0.00172132	0.0544906
HierarchistPutrescine	Terrestrial Acidification	CentrifugeEcoli	process	0.00354226	0.000711569	0.00885064	0.00082815	0.0077313	3.01928e-06	0.00173761	2.2977	0.00173761	0.229443
HierarchistPutrescine	Terrestrial ecotoxicity	CentrifugeEcoli	process	0.00637652	0.00113048	0.0221882	0.00132205	0.0162973	2.2259e-05	0.00471795	3.30238	0.00471795	-0.389564
HierarchistPutrescine	MSP	CentrifugeEcoli	process	0.00265588	0	0.0266667	0	0.0180263	3.2982e-05	0.00574299	10.0406	0.00574299	2.22042
HierarchistPutrescine	Climate change (with credit for embodied carbon)	DryingSteam	process	0.0230782	0	0.139801	0	0.126533	0.00168394	0.0410359	6.0577	0.0410359	0.939034
HierarchistPutrescine	Fine Particulate Matter Formation	DryingSteam	process	0.012791	0	0.068409	0	0.0605826	0.000392133	0.0198024	5.34821	0.0198024	0.267324
HierarchistPutrescine	Fossil depletion	DryingSteam	process	0.0223508	0	0.134697	0	0.121707	0.00151378	0.0389074	6.02648	0.0389074	0.580432
HierarchistPutrescine	Freshwater Consumption	DryingSteam	process	0.00147472	0	0.0126416	0	0.011428	9.02647e-06	0.00300441	8.57218	0.00300441	4.67964
HierarchistPutrescine	Freshwater ecotoxicity	DryingSteam	process	0.000599515	0	0.00224587	0	0.00222666	7.89484e-07	0.000888529	3.74615	0.000888529	-0.712865
HierarchistPutrescine	Freshwater Eutrophication	DryingSteam	process	0.00937116	0	0.0529701	0	0.0474573	0.000260457	0.0161387	5.65246	0.0161387	0.191942
HierarchistPutrescine	Human toxicity, cancer	DryingSteam	process	0.00680841	0	0.0320139	0	0.030763	0.000114964	0.0107221	4.70211	0.0107221	-0.132549
HierarchistPutrescine	Human toxicity, non-cancer	DryingSteam	process	0.00288445	0	0.00883428	0	0.00859394	1.06337e-05	0.00326094	3.06272	0.00326094	-1.37418
HierarchistPutrescine	Ionizing Radiation	DryingSteam	process	0.00415825	0	0.0328174	0	0.0270888	5.97001e-05	0.00772659	7.89213	0.00772659	2.49558
HierarchistPutrescine	Land use	DryingSteam	process	0.035953	0	3.35924	0	0.37805	0.0311556	0.17651	93.434	0.17651	252.855
HierarchistPutrescine	Marine ecotoxicity	DryingSteam	process	0.00119245	0	0.00434457	0	0.00430611	2.97794e-06	0.00172567	3.64341	0.00172567	-0.743284
HierarchistPutrescine	Marine Eutrophication	DryingSteam	process	0.00298437	0	0.0350845	0	0.0313885	5.76178e-05	0.00759064	11.7561	0.00759064	7.73079
HierarchistPutrescine	Metal depletion	DryingSteam	process	0.00297857	0	0.0132113	0	0.0117555	1.3606e-05	0.00368863	4.43545	0.00368863	-0.359617
HierarchistPutrescine	Photochemical Ozone Formation, Ecosystems	DryingSteam	process	4.09408e-05	0	0.000116251	0	0.000115998	2.2233e-09	4.71519e-05	2.83949	4.71519e-05	-1.32378
HierarchistPutrescine	Photochemical Ozone Formation, Human Health	DryingSteam	process	6.06238e-05	0	0.000172836	0	0.000172362	4.89974e-09	6.99981e-05	2.85097	6.99981e-05	-1.31099
HierarchistPutrescine	Stratospheric Ozone Depletion	DryingSteam	process	0.00209721	0	0.0129065	0	0.0109698	1.18026e-05	0.0034355	6.15412	0.0034355	0.900524
HierarchistPutrescine	Terrestrial Acidification	DryingSteam	process	0.0120774	0	0.0675413	0	0.0598303	0.000342702	0.0185122	5.59238	0.0185122	0.61646
HierarchistPutrescine	Terrestrial ecotoxicity	DryingSteam	process	0.03295	0	0.182126	0	0.154501	0.00241426	0.0491351	5.52732	0.0491351	0.482962
HierarchistPutrescine	MSP	DryingSteam	process	0.00153389	0	0.0224719	0	0.0173913	2.0385e-05	0.00451498	14.6503	0.00451498	6.81922
HierarchistPutrescine	Climate change (with credit for embodied carbon)	EvaporationTripleEffect	process	0.00457573	0	0.0415881	0	0.0274162	6.8032e-05	0.00824815	9.08884	0.00824815	2.27989
HierarchistPutrescine	Fine Particulate Matter Formation	EvaporationTripleEffect	process	0.0026628	0	0.0212855	0	0.0150681	1.8836e-05	0.00434005	7.99367	0.00434005	2.45311
HierarchistPutrescine	Fossil depletion	EvaporationTripleEffect	process	0.00457906	0	0.0415155	0	0.0287777	7.06731e-05	0.00840673	9.06638	0.00840673	2.78102
HierarchistPutrescine	Freshwater Consumption	EvaporationTripleEffect	process	0.000342718	0	0.00385102	0	0.00298489	5.46751e-07	0.000739426	11.2367	0.000739426	6.75453
HierarchistPutrescine	Freshwater ecotoxicity	EvaporationTripleEffect	process	0.00013512	0	0.00109925	0	0.000844524	5.13957e-08	0.000226706	8.1354	0.000226706	2.80431
HierarchistPutrescine	Freshwater Eutrophication	EvaporationTripleEffect	process	0.00191744	0	0.0166372	0	0.0120049	1.25803e-05	0.00354687	8.67676	0.00354687	2.93657
HierarchistPutrescine	Human toxicity, cancer	EvaporationTripleEffect	process	0.00149951	0	0.012987	0	0.00990841	6.90612e-06	0.00262795	8.66082	0.00262795	3.34435
HierarchistPutrescine	Human toxicity, non-cancer	EvaporationTripleEffect	process	0.000659895	0	0.00434106	0	0.003148	7.35447e-07	0.000857582	6.57841	0.000857582	1.33928
HierarchistPutrescine	Ionizing Radiation	EvaporationTripleEffect	process	0.000878736	0	0.00951438	0	0.00630661	2.99399e-06	0.00173031	10.8273	0.00173031	6.07519
HierarchistPutrescine	Land use	EvaporationTripleEffect	process	0.00827257	0	0.75825	0	0.0913593	0.00151689	0.0389473	91.6584	0.0389473	163.986
HierarchistPutrescine	Marine ecotoxicity	EvaporationTripleEffect	process	0.000271139	0	0.00234883	0	0.00165036	2.00349e-07	0.000447604	8.66282	0.000447604	3.14665
HierarchistPutrescine	Marine Eutrophication	EvaporationTripleEffect	process	0.000714072	0	0.0119874	0	0.00679682	3.19525e-06	0.00178753	16.7874	0.00178753	9.27745
HierarchistPutrescine	Metal depletion	EvaporationTripleEffect	process	0.000657691	0	0.00472646	0	0.00302687	8.15351e-07	0.000902968	7.18644	0.000902968	2.70866
HierarchistPutrescine	Photochemical Ozone Formation, Ecosystems	EvaporationTripleEffect	process	9.47715e-06	0	6.64609e-05	0	4.59019e-05	1.61637e-10	1.27137e-05	7.01275	1.27137e-05	1.81185
HierarchistPutrescine	Photochemical Ozone Formation, Human Health	EvaporationTripleEffect	process	1.4032e-05	0	9.87425e-05	0	6.8189e-05	3.55931e-10	1.88661e-05	7.03697	1.88661e-05	1.84508
HierarchistPutrescine	Stratospheric Ozone Depletion	EvaporationTripleEffect	process	0.00037373	0	0.00262473	0	0.00200904	3.12596e-07	0.000559103	7.02307	0.000559103	2.594
HierarchistPutrescine	Terrestrial Acidification	EvaporationTripleEffect	process	0.00248721	0	0.0164623	0	0.013071	1.51223e-05	0.00388875	6.61881	0.00388875	1.74787
HierarchistPutrescine	Terrestrial ecotoxicity	EvaporationTripleEffect	process	0.00712982	0	0.0535798	0	0.0427254	0.000130404	0.0114195	7.51489	0.0114195	3.27128
HierarchistPutrescine	MSP	EvaporationTripleEffect	process	0.000304763	0	0.0183486	0	0	4.17119e-06	0.00204235	60.2062	0.00204235	47.6946
HierarchistPutrescine	MSP	Sugar	price	0.47605	0.24	0.703448	0.335757	0.610014	0.00529241	0.0727489	0.973528	0.0727489	-0.172396
HierarchistPutrescine	MSP	Nitrogen	price	0.0615878	0.020202	0.142857	0.0284244	0.111111	0.000488373	0.0220992	1.99155	0.0220992	0.183829
HierarchistPutrescine	MSP	Salt	price	0.000272737	0	0.025974	0	0	4.34702e-06	0.00208495	95.2347	0.00208495	75.9991
HierarchistPutrescine	MSP	Water	price	0.0010544	0	0.0253165	0	0.0148204	1.4709e-05	0.00383523	24.0102	0.00383523	13.9234
HierarchistPutrescine	MSP	NaOH	price	0.026673	0.00760456	0.0666667	0.0106952	0.047619	9.51351e-05	0.00975372	2.2143	0.00975372	-0.126157
HierarchistPutrescine	MSP	Butanol	price	0.00498849	0	0.0289855	0	0.0210526	5.12852e-05	0.00716137	5.81048	0.00716137	-0.456061
HierarchistPutrescine	MSP	Electricity	price	0.00205527	0	0.0253165	0	0.0176991	2.6065e-05	0.00510539	12.3178	0.00510539	4.37189
HierarchistPutrescine	MSP	Steam	price	0.00541002	0	0.0266667	0	0.0210526	5.36955e-05	0.00732772	4.92912	0.00732772	-0.796851
HierarchistPutrescine	MSP	Waste	price	0.0248505	0	0.0930233	0	0.070922	0.000651932	0.025533	3.74331	0.025533	-1.31511
HierarchistPutrescine	MSP	BioethanolPlant	price	0.43257	0.228856	0.696629	0.276591	0.61997	0.00745913	0.0863663	1.08138	0.0863663	-0.221818
HierarchistPutrescine	MSP	Labour	price	0.0193292	0.00716846	0.0487805	0.00904774	0.0384804	5.95997e-05	0.00772008	2.15281	0.00772008	0.923866
HierarchistPutrescine	MSP	Tax	econ	0.0351845	0	0.0734694	0.0152672	0.0588381	0.000134225	0.0115856	2.08812	0.0115856	-0.25077
HierarchistPutrescine	MSP	Maintenance	econ	0.0470903	0	0.0895522	0.0186916	0.0746907	0.000201342	0.0141895	1.90171	0.0141895	-0.144258
HierarchistPutrescine	MSP	RDMarketing	econ	0.00909151	0	0.0266667	0	0.0212823	5.46868e-05	0.00739505	2.93314	0.00739505	-1.3682
HierarchistPutrescine	Climate change (with credit for embodied carbon)	times	econ	0.00128262	0.00032737	0.00453082	0.000437816	0.00321823	5.98081e-07	0.000773357	3.27725	0.000773357	1.82557
HierarchistPutrescine	Fine Particulate Matter Formation	times	econ	0.000807299	0.000357496	0.00223308	0.000426453	0.00156971	8.28415e-08	0.000287822	2.32329	0.000287822	1.6545
HierarchistPutrescine	Fossil depletion	times	econ	0.000646168	0.000204884	0.00200089	0.000270095	0.00137533	8.22146e-08	0.000286731	2.77947	0.000286731	2.35349
HierarchistPutrescine	Freshwater Consumption	times	econ	0.000335223	5.79569e-05	0.00146292	6.12987e-05	0.00098786	6.35344e-08	0.00025206	4.19112	0.00025206	1.39043
HierarchistPutrescine	Freshwater ecotoxicity	times	econ	0.000883128	8.39763e-05	0.00421749	0.000112054	0.00282513	7.19441e-07	0.000848198	4.68054	0.000848198	0.133956
HierarchistPutrescine	Freshwater Eutrophication	times	econ	0.00166808	0.000564907	0.00447945	0.000735319	0.00317345	4.7674e-07	0.000690463	2.34674	0.000690463	0.67119
HierarchistPutrescine	Human toxicity, cancer	times	econ	0.00251281	0.00091174	0.00784608	0.00108005	0.00539444	1.23871e-06	0.00111297	2.75959	0.00111297	1.83177
HierarchistPutrescine	Human toxicity, non-cancer	times	econ	0.00239689	0.000578877	0.00865722	0.000724508	0.00610497	2.27986e-06	0.00150992	3.37035	0.00150992	1.27391
HierarchistPutrescine	Ionizing Radiation	times	econ	0.000329546	8.31124e-05	0.00123326	0.000101753	0.000755779	3.13139e-08	0.000176957	3.49008	0.000176957	2.09123
HierarchistPutrescine	Land use	times	econ	0.000978974	5.51182e-05	0.0388716	6.41336e-05	0.00563123	8.165e-06	0.00285745	39.6502	0.00285745	90.0967
HierarchistPutrescine	Marine ecotoxicity	times	econ	0.00119706	0.000119179	0.00554018	0.000161039	0.00346678	1.16647e-06	0.00108003	4.52859	0.00108003	-0.0928657
HierarchistPutrescine	Marine Eutrophication	times	econ	0.000458017	3.67508e-05	0.00287827	3.85353e-05	0.00165275	2.45571e-07	0.000495551	6.20396	0.000495551	1.30516
HierarchistPutrescine	Metal depletion	times	econ	0.00902858	0.0038863	0.0267584	0.00423066	0.0181596	1.29324e-05	0.00359617	2.5333	0.00359617	4.00125
HierarchistPutrescine	Photochemical Ozone Formation, Ecosystems	times	econ	0.000833416	7.45375e-06	0.00851865	1.03309e-05	0.00425903	1.68894e-06	0.00129959	10.2124	0.00129959	5.12142
HierarchistPutrescine	Photochemical Ozone Formation, Human Health	times	econ	0.000748389	7.83831e-06	0.00734711	1.08578e-05	0.00370109	1.28194e-06	0.00113223	9.80675	0.00113223	4.57539
HierarchistPutrescine	Stratospheric Ozone Depletion	times	econ	4.38253e-05	5.98949e-06	0.000159531	6.46972e-06	0.000143326	1.40028e-09	3.74203e-05	3.50349	3.74203e-05	0.153691
HierarchistPutrescine	Terrestrial Acidification	times	econ	0.000625381	0.000260088	0.00154633	0.00030274	0.00125135	5.47787e-08	0.000234049	2.05673	0.000234049	1.64234
HierarchistPutrescine	Terrestrial ecotoxicity	times	econ	0.00443679	0.00179806	0.0158732	0.00205645	0.00941741	3.54289e-06	0.00188226	3.17237	0.00188226	2.62385
HierarchistPutrescine	MSP	times	econ	0.0552512	0.0122699	0.141176	0.0194082	0.105303	0.000517926	0.022758	2.3331	0.022758	0.21912
HierarchistPutrescine	MSP	overheads	econ	0.00231322	0	0.028169	0	0.0187005	3.17111e-05	0.00563126	12.1774	0.00563126	3.89111
HierarchistPutrescine	MSP	discountRate	econ	0.0854551	0.0155039	0.195489	0.037037	0.147067	0.000832247	0.0288487	2.10619	0.0288487	-0.111129

## Sheet: Cadaverine
Scenario	Indicator	Parameter	Parameter Type	Mean	Min	Max	CI95low	CI95up	Variance	Standard deviation	Variability	Skewness	Kurtosis
HierarchistCadaverine	Climate change (with credit for embodied carbon)	overall	overall	2.57994	2.57994	2.57994	0	0	0	0	0	0	0
HierarchistCadaverine	Fine Particulate Matter Formation	overall	overall	1.50655	1.50655	1.50655	0	0	0	0	0	0	0
HierarchistCadaverine	Fossil depletion	overall	overall	2.06602	2.06602	2.06602	0	0	0	0	0	0	0
HierarchistCadaverine	Freshwater Consumption	overall	overall	3.54075	3.54075	3.54075	0	0	0	0	0	0	0
HierarchistCadaverine	Freshwater ecotoxicity	overall	overall	2.76817	2.76817	2.76817	0	0	0	0	0	0	0
HierarchistCadaverine	Freshwater Eutrophication	overall	overall	2.54998	2.54998	2.54998	0	0	0	0	0	0	0
HierarchistCadaverine	Human toxicity, cancer	overall	overall	1.87009	1.87009	1.87009	0	0	0	0	0	0	0
HierarchistCadaverine	Human toxicity, non-cancer	overall	overall	2.09561	2.09561	2.09561	0	0	0	0	0	0	0
HierarchistCadaverine	Ionizing Radiation	overall	overall	6.76696	6.76696	6.76696	0	0	0	0	0	0	0
HierarchistCadaverine	Land use	overall	overall	4.03507	4.03507	4.03507	0	0	0	0	0	0	0
HierarchistCadaverine	Marine ecotoxicity	overall	overall	2.78619	2.78619	2.78619	0	0	0	0	0	0	0
HierarchistCadaverine	Marine Eutrophication	overall	overall	3.16149	3.16149	3.16149	0	0	0	0	0	0	0
HierarchistCadaverine	Metal depletion	overall	overall	1.08049	1.08049	1.08049	0	0	0	0	0	0	0
HierarchistCadaverine	Photochemical Ozone Formation, Ecosystems	overall	overall	3.28546	3.28546	3.28546	0	0	0	0	0	0	0
HierarchistCadaverine	Photochemical Ozone Formation, Human Health	overall	overall	3.27907	3.27907	3.27907	0	0	0	0	0	0	0
HierarchistCadaverine	Stratospheric Ozone Depletion	overall	overall	2.03409	2.03409	2.03409	0	0	0	0	0	0	0
HierarchistCadaverine	Terrestrial Acidification	overall	overall	1.39861	1.39861	1.39861	0	0	0	0	0	0	0
HierarchistCadaverine	Terrestrial ecotoxicity	overall	overall	1.6709	1.6709	1.6709	0	0	0	0	0	0	0
Cadaverine	MSP	overall	overall	2.04159	2.04159	2.04159	0	0	0	0	0	0	0
HierarchistCadaverine	Climate change (with credit for embodied carbon)	geogs	flow	0.294381	0.106982	0.865819	0.125501	0.688521	0.0239403	0.154726	2.57773	0.154726	0.747288
HierarchistCadaverine	Fine Particulate Matter Formation	geogs	flow	0.300567	0.20216	0.529808	0.218762	0.413212	0.0027551	0.0524891	1.0901	0.0524891	1.28992
HierarchistCadaverine	Fossil depletion	geogs	flow	0.549962	0.340159	0.834651	0.391347	0.762427	0.00992657	0.0996322	0.899141	0.0996322	-0.44345
HierarchistCadaverine	Freshwater Consumption	geogs	flow	2.0075	1.68954	2.32627	1.72486	2.27973	0.024864	0.157683	0.317175	0.157683	-0.886438
HierarchistCadaverine	Freshwater ecotoxicity	geogs	flow	0.436295	0.0700827	0.94531	0.0838294	0.904524	0.10694	0.327017	2.00605	0.327017	-1.87591
HierarchistCadaverine	Freshwater Eutrophication	geogs	flow	0.606265	0.387921	1.12362	0.400529	0.949117	0.0251724	0.158658	1.21349	0.158658	-0.130522
HierarchistCadaverine	Human toxicity, cancer	geogs	flow	0.627834	0.360982	0.996252	0.423707	0.891707	0.0162372	0.127425	1.01184	0.127425	-0.488619
HierarchistCadaverine	Human toxicity, non-cancer	geogs	flow	0.379032	0.151561	0.690204	0.163959	0.668346	0.0305734	0.174852	1.4211	0.174852	-1.59106
HierarchistCadaverine	Ionizing Radiation	geogs	flow	0.954813	0.388823	1.91483	0.424608	1.76701	0.20084	0.448151	1.59822	0.448151	-1.40067
HierarchistCadaverine	Land use	geogs	flow	2.06217	1.25271	2.42599	1.53911	2.26907	0.0394118	0.198524	0.568954	0.198524	1.52818
HierarchistCadaverine	Marine ecotoxicity	geogs	flow	0.422196	0.0236851	0.948384	0.0764699	0.890634	0.102203	0.319692	2.19021	0.319692	-1.83726
HierarchistCadaverine	Marine Eutrophication	geogs	flow	1.98938	1.79142	2.11475	1.8583	2.10311	0.00498253	0.070587	0.162527	0.070587	-0.992824
HierarchistCadaverine	Metal depletion	geogs	flow	0.452134	0.363628	0.557439	0.374035	0.549676	0.00361855	0.0601544	0.428658	0.0601544	-1.32221
HierarchistCadaverine	Photochemical Ozone Formation, Ecosystems	geogs	flow	1.60561	0.0330331	3.23942	0.0894087	3.20708	2.18613	1.47856	1.99699	1.47856	-1.99811
HierarchistCadaverine	Photochemical Ozone Formation, Human Health	geogs	flow	1.55986	0.0328218	3.16968	0.0895439	3.13242	2.05366	1.43306	2.01099	1.43306	-1.99629
HierarchistCadaverine	Stratospheric Ozone Depletion	geogs	flow	0.278475	0.0646708	0.497621	0.0722933	0.482623	0.0298763	0.172848	1.55471	0.172848	-1.9352
HierarchistCadaverine	Terrestrial Acidification	geogs	flow	0.372321	0.284485	0.479471	0.298474	0.451659	0.00168368	0.0410327	0.523703	0.0410327	-0.629452
HierarchistCadaverine	Terrestrial ecotoxicity	geogs	flow	0.431968	0.248564	0.728051	0.27796	0.685323	0.00906577	0.0952143	1.11001	0.0952143	0.452074
HierarchistCadaverine	MSP	geogs	flow	0.16875	0	0.683761	0.0161943	0.475263	0.0148521	0.121869	4.05191	0.121869	1.13426
HierarchistCadaverine	Climate change (with credit for embodied carbon)	DSPs	flow	0.27866	0.150013	0.58811	0.203375	0.457041	0.00410467	0.0640677	1.57215	0.0640677	2.78549
HierarchistCadaverine	Fine Particulate Matter Formation	DSPs	flow	0.171584	0.104348	0.185993	0.158901	0.179976	9.23301e-05	0.00960886	0.475831	0.00960886	26.092
HierarchistCadaverine	Fossil depletion	DSPs	flow	0.169694	0.103049	0.191726	0.155524	0.180582	9.81759e-05	0.00990837	0.522571	0.00990837	21.6154
HierarchistCadaverine	Freshwater Consumption	DSPs	flow	0.171537	0.113637	0.182089	0.161898	0.177756	7.29296e-05	0.00853989	0.399051	0.00853989	36.8714
HierarchistCadaverine	Freshwater ecotoxicity	DSPs	flow	0.198793	0.114269	0.253616	0.163528	0.247941	0.000711229	0.0266689	0.700965	0.0266689	-0.521089
HierarchistCadaverine	Freshwater Eutrophication	DSPs	flow	0.17149	0.103152	0.190965	0.156005	0.178536	0.00010306	0.0101518	0.512056	0.0101518	24.5522
HierarchistCadaverine	Human toxicity, cancer	DSPs	flow	0.179741	0.109863	0.203802	0.161686	0.197405	0.000140394	0.0118488	0.522638	0.0118488	11.6725
HierarchistCadaverine	Human toxicity, non-cancer	DSPs	flow	0.191385	0.114595	0.229972	0.165369	0.225697	0.00038174	0.0195382	0.602857	0.0195382	0.780167
HierarchistCadaverine	Ionizing Radiation	DSPs	flow	0.169214	0.0962289	0.224925	0.119707	0.195501	0.000240549	0.0155096	0.760551	0.0155096	6.65957
HierarchistCadaverine	Land use	DSPs	flow	0.172814	0.0165293	2.10421	0.0912212	0.192242	0.0101359	0.100677	12.0805	0.100677	207.789
HierarchistCadaverine	Marine ecotoxicity	DSPs	flow	0.199561	0.115203	0.251265	0.168554	0.246189	0.000657746	0.0256466	0.681807	0.0256466	-0.382705
HierarchistCadaverine	Marine Eutrophication	DSPs	flow	0.170975	0.106774	0.195748	0.158697	0.181765	8.53042e-05	0.00923603	0.520396	0.00923603	27.6585
HierarchistCadaverine	Metal depletion	DSPs	flow	0.171453	0.113627	0.182239	0.1595	0.175747	7.16755e-05	0.00846614	0.400177	0.00846614	36.7671
HierarchistCadaverine	Photochemical Ozone Formation, Ecosystems	DSPs	flow	0.200463	0.114152	0.262007	0.166136	0.256589	0.000933686	0.0305563	0.737569	0.0305563	-0.846373
HierarchistCadaverine	Photochemical Ozone Formation, Human Health	DSPs	flow	0.200948	0.114255	0.261832	0.167616	0.256427	0.000906948	0.0301156	0.734405	0.0301156	-0.782506
HierarchistCadaverine	Stratospheric Ozone Depletion	DSPs	flow	0.172329	0.114518	0.18835	0.159139	0.180719	7.65007e-05	0.00874647	0.428436	0.00874647	32.1699
HierarchistCadaverine	Terrestrial Acidification	DSPs	flow	0.171158	0.109389	0.184576	0.158799	0.177564	7.79906e-05	0.00883123	0.439284	0.00883123	32.0822
HierarchistCadaverine	Terrestrial ecotoxicity	DSPs	flow	0.176761	0.107606	0.199127	0.151588	0.193189	0.000154552	0.0124319	0.517765	0.0124319	8.02036
HierarchistCadaverine	MSP	DSPs	flow	0.155233	0.0813008	0.202532	0.119658	0.187513	0.000282356	0.0168035	0.780961	0.0168035	2.75366
HierarchistCadaverine	Climate change (with credit for embodied carbon)	Switch	flow	0.0482757	0.00207399	0.441692	0.00698314	0.166126	0.00210906	0.0459245	9.1064	0.0459245	17.4302
HierarchistCadaverine	Fine Particulate Matter Formation	Switch	flow	0.0346223	0.00296458	0.244034	0.00573913	0.166748	0.00160884	0.0401103	6.96283	0.0401103	7.35081
HierarchistCadaverine	Fossil depletion	Switch	flow	0.0440067	0.000278023	0.284615	0.00410159	0.15841	0.0017178	0.0414463	6.46123	0.0414463	5.62879
HierarchistCadaverine	Freshwater Consumption	Switch	flow	0.026226	0.00444986	0.0723315	0.00844142	0.0528631	0.000140098	0.0118363	2.58834	0.0118363	0.149169
HierarchistCadaverine	Freshwater ecotoxicity	Switch	flow	0.0298429	0.000375494	0.107935	0.00676163	0.0673009	0.000320668	0.0179072	3.6042	0.0179072	0.615516
HierarchistCadaverine	Freshwater Eutrophication	Switch	flow	0.051867	0.000837567	0.379942	0.00454637	0.280909	0.00507759	0.0712572	7.30918	0.0712572	5.3354
HierarchistCadaverine	Human toxicity, cancer	Switch	flow	0.0393879	0.00217101	0.300748	0.00518884	0.208865	0.00250058	0.0500058	7.58043	0.0500058	6.86634
HierarchistCadaverine	Human toxicity, non-cancer	Switch	flow	0.0254508	0.000518439	0.165495	0.00511961	0.101537	0.00050733	0.022524	6.48219	0.022524	9.75071
HierarchistCadaverine	Ionizing Radiation	Switch	flow	0.110967	5.12732e-05	0.56474	0.00666395	0.441754	0.017339	0.131678	5.08881	0.131678	0.376481
HierarchistCadaverine	Land use	Switch	flow	0.938899	0.000424476	350.432	0.01005	3.12213	142.675	11.9446	373.236	11.9446	742.782
HierarchistCadaverine	Marine ecotoxicity	Switch	flow	0.0286248	0.000151413	0.17517	0.00491224	0.0978035	0.000513663	0.0226641	6.11425	0.0226641	9.77407
HierarchistCadaverine	Marine Eutrophication	Switch	flow	0.0503099	0.0146309	0.367587	0.022514	0.226702	0.00281621	0.0530679	7.01565	0.0530679	8.9718
HierarchistCadaverine	Metal depletion	Switch	flow	0.0254408	0.00409633	0.0626566	0.00692218	0.0568236	0.000210396	0.0145051	2.30182	0.0145051	-0.648624
HierarchistCadaverine	Photochemical Ozone Formation, Ecosystems	Switch	flow	0.029598	0.00398574	0.0690994	0.00880322	0.0644779	0.000266262	0.0163175	2.19993	0.0163175	-0.603316
HierarchistCadaverine	Photochemical Ozone Formation, Human Health	Switch	flow	0.0296345	0.00364591	0.0693389	0.00881701	0.0640111	0.00026721	0.0163465	2.21678	0.0163465	-0.657876
HierarchistCadaverine	Stratospheric Ozone Depletion	Switch	flow	0.0369531	0.00366043	0.0886817	0.00843927	0.0823676	0.000397892	0.0199472	2.30079	0.0199472	-0.230107
HierarchistCadaverine	Terrestrial Acidification	Switch	flow	0.0243581	0.00324388	0.0798014	0.00663752	0.0526066	0.000165232	0.0128543	3.143	0.0128543	0.0405437
HierarchistCadaverine	Terrestrial ecotoxicity	Switch	flow	0.0306745	0.000847109	0.189751	0.00410813	0.11528	0.000712356	0.02669	6.15834	0.02669	5.43856
HierarchistCadaverine	MSP	Switch	flow	0.126742	0	0.37037	0.0287081	0.273918	0.00458861	0.0677393	2.92224	0.0677393	-0.0101688
HierarchistCadaverine	Climate change (with credit for embodied carbon)	OrgSpeed	flow	0.0504538	0.000187277	0.45008	0.00615419	0.206682	0.00292201	0.0540556	8.91692	0.0540556	13.0213
HierarchistCadaverine	Fine Particulate Matter Formation	OrgSpeed	flow	0.0456837	0.00826545	0.265788	0.0143307	0.18188	0.00177104	0.0420837	5.63707	0.0420837	7.21885
HierarchistCadaverine	Fossil depletion	OrgSpeed	flow	0.0492117	0.001723	0.287689	0.0078551	0.178306	0.0023547	0.0485252	5.81095	0.0485252	3.66754
HierarchistCadaverine	Freshwater Consumption	OrgSpeed	flow	0.0255004	6.41473e-05	0.0902182	0.00627557	0.0661635	0.00023507	0.015332	3.5354	0.015332	1.62022
HierarchistCadaverine	Freshwater ecotoxicity	OrgSpeed	flow	0.0286087	0.000118367	0.146942	0.00411189	0.104562	0.000573968	0.0239576	5.13213	0.0239576	4.62213
HierarchistCadaverine	Freshwater Eutrophication	OrgSpeed	flow	0.0508942	0.000717814	0.387475	0.00639597	0.26509	0.00489638	0.0699741	7.59923	0.0699741	4.65819
HierarchistCadaverine	Human toxicity, cancer	OrgSpeed	flow	0.0434298	0.000107214	0.321582	0.0111441	0.195389	0.00234413	0.0484162	7.40217	0.0484162	6.62325
HierarchistCadaverine	Human toxicity, non-cancer	OrgSpeed	flow	0.0357651	0.00137361	0.180243	0.00821019	0.108142	0.000660963	0.0257092	5.00123	0.0257092	5.79632
HierarchistCadaverine	Ionizing Radiation	OrgSpeed	flow	0.116518	7.35979e-05	0.557705	0.00522251	0.474432	0.0211378	0.145388	4.78579	0.145388	0.324701
HierarchistCadaverine	Land use	OrgSpeed	flow	0.381543	0.0122902	39.187	0.018117	1.94354	4.21999	2.05426	102.674	2.05426	215.159
HierarchistCadaverine	Marine ecotoxicity	OrgSpeed	flow	0.0305634	0.000310801	0.172852	0.00560393	0.110166	0.000666666	0.0258199	5.64536	0.0258199	6.78172
HierarchistCadaverine	Marine Eutrophication	OrgSpeed	flow	0.0440679	0.000129769	0.340928	0.00640891	0.224649	0.00306865	0.0553954	7.73347	0.0553954	7.70949
HierarchistCadaverine	Metal depletion	OrgSpeed	flow	0.0232024	0.00374704	0.0585892	0.00869185	0.0461865	8.66977e-05	0.00931116	2.36365	0.00931116	0.635896
HierarchistCadaverine	Photochemical Ozone Formation, Ecosystems	OrgSpeed	flow	0.0194827	0.000633471	0.0906404	0.00290222	0.0514637	0.000139383	0.011806	4.61985	0.011806	6.28753
HierarchistCadaverine	Photochemical Ozone Formation, Human Health	OrgSpeed	flow	0.0206425	0.000681839	0.107266	0.00291817	0.0618047	0.000185036	0.0136028	5.16336	0.0136028	7.25093
HierarchistCadaverine	Stratospheric Ozone Depletion	OrgSpeed	flow	0.0217997	0.000784728	0.0912226	0.00307287	0.0589645	0.000293682	0.0171372	4.14859	0.0171372	-0.227501
HierarchistCadaverine	Terrestrial Acidification	OrgSpeed	flow	0.0335442	0.0100423	0.103892	0.0154026	0.069061	0.00019792	0.0140684	2.7978	0.0140684	3.09496
HierarchistCadaverine	Terrestrial ecotoxicity	OrgSpeed	flow	0.0432962	3.16987e-05	0.207516	0.00836787	0.133179	0.001095	0.0330908	4.7922	0.0330908	2.51488
HierarchistCadaverine	MSP	OrgSpeed	flow	0.174246	0.016	0.344828	0.0732952	0.291692	0.00363951	0.0603284	1.88714	0.0603284	-0.547877
HierarchistCadaverine	Climate change (with credit for embodied carbon)	MaxYield	flow	0.412203	0.22717	0.868549	0.251648	0.725631	0.0199956	0.141406	1.55598	0.141406	-0.410744
HierarchistCadaverine	Fine Particulate Matter Formation	MaxYield	flow	0.367896	0.272753	0.452947	0.303071	0.428356	0.00119533	0.0345735	0.489795	0.0345735	-0.637894
HierarchistCadaverine	Fossil depletion	MaxYield	flow	0.290272	0.173886	0.452667	0.192384	0.416474	0.00408631	0.0639243	0.960412	0.0639243	-0.812734
HierarchistCadaverine	Freshwater Consumption	MaxYield	flow	0.380428	0.169689	0.574116	0.188613	0.5611	0.0171023	0.130776	1.06308	0.130776	-1.60862
HierarchistCadaverine	Freshwater ecotoxicity	MaxYield	flow	0.350619	0.245862	0.53455	0.257895	0.47918	0.00521049	0.0721837	0.823369	0.0721837	-0.850603
HierarchistCadaverine	Freshwater Eutrophication	MaxYield	flow	0.300042	0.186577	0.467162	0.199521	0.429385	0.00540626	0.0735273	0.935155	0.0735273	-1.33877
HierarchistCadaverine	Human toxicity, cancer	MaxYield	flow	0.309545	0.213694	0.446794	0.240691	0.433539	0.00376587	0.0613667	0.753041	0.0613667	-0.696603
HierarchistCadaverine	Human toxicity, non-cancer	MaxYield	flow	0.291938	0.191357	0.402973	0.209777	0.389787	0.00266948	0.051667	0.724867	0.051667	-0.841862
HierarchistCadaverine	Ionizing Radiation	MaxYield	flow	0.313584	0.116415	0.624371	0.138217	0.530793	0.0126063	0.112278	1.61984	0.112278	-0.720416
HierarchistCadaverine	Land use	MaxYield	flow	0.617066	0.0426466	36.885	0.179319	0.71587	2.0641	1.4367	59.7058	1.4367	498.582
HierarchistCadaverine	Marine ecotoxicity	MaxYield	flow	0.324406	0.235392	0.514351	0.253792	0.455115	0.00323057	0.0568381	0.859907	0.0568381	0.869138
HierarchistCadaverine	Marine Eutrophication	MaxYield	flow	0.419791	0.138997	0.59769	0.173827	0.591668	0.0282361	0.168036	1.09267	0.168036	-1.80147
HierarchistCadaverine	Metal depletion	MaxYield	flow	0.264581	0.138056	0.350318	0.150584	0.341331	0.00390892	0.0625214	0.802253	0.0625214	-0.888195
HierarchistCadaverine	Photochemical Ozone Formation, Ecosystems	MaxYield	flow	0.352744	0.130432	0.638784	0.150022	0.586236	0.0158878	0.126047	1.44114	0.126047	-0.530107
HierarchistCadaverine	Photochemical Ozone Formation, Human Health	MaxYield	flow	0.353996	0.146816	0.637078	0.16772	0.584321	0.0145471	0.120611	1.38494	0.120611	-0.472249
HierarchistCadaverine	Stratospheric Ozone Depletion	MaxYield	flow	0.343855	0.119483	0.589068	0.124081	0.556702	0.0359717	0.189662	1.36565	0.189662	-1.96103
HierarchistCadaverine	Terrestrial Acidification	MaxYield	flow	0.424137	0.325221	0.508224	0.345859	0.490903	0.00169883	0.0412168	0.431472	0.0412168	-0.791499
HierarchistCadaverine	Terrestrial ecotoxicity	MaxYield	flow	0.251427	0.135768	0.414039	0.159641	0.379892	0.00358494	0.0598744	1.10677	0.0598744	-0.581431
HierarchistCadaverine	MSP	MaxYield	flow	0.479314	0.38961	0.556701	0.428525	0.538045	0.000737148	0.0271505	0.348604	0.0271505	0.0807537
HierarchistCadaverine	Climate change (with credit for embodied carbon)	WasteScenario	flow	0.49166	0.181541	1.31358	0.188048	1.05237	0.0637597	0.252507	2.30248	0.252507	-0.187579
HierarchistCadaverine	Fine Particulate Matter Formation	WasteScenario	flow	0.0597877	0.00209915	0.134132	0.0304149	0.0995415	0.000328897	0.0181355	2.20835	0.0181355	0.787246
HierarchistCadaverine	Fossil depletion	WasteScenario	flow	0.130688	0.00821268	0.454809	0.0111915	0.377418	0.0153452	0.123876	3.41726	0.123876	-1.10858
HierarchistCadaverine	Freshwater Consumption	WasteScenario	flow	0.0209845	0.00216624	0.0756034	0.00270323	0.0618082	0.000275619	0.0166018	3.49959	0.0166018	0.353679
HierarchistCadaverine	Freshwater ecotoxicity	WasteScenario	flow	1.48629	1.18075	1.69927	1.23608	1.68765	0.0212242	0.145685	0.348865	0.145685	-1.32853
HierarchistCadaverine	Freshwater Eutrophication	WasteScenario	flow	0.0514956	9.42655e-05	0.184042	0.000643001	0.150483	0.0031035	0.0557091	3.57211	0.0557091	-1.42599
HierarchistCadaverine	Human toxicity, cancer	WasteScenario	flow	0.337272	0.159667	0.514032	0.176547	0.478383	0.00654844	0.0809224	1.05068	0.0809224	-0.67017
HierarchistCadaverine	Human toxicity, non-cancer	WasteScenario	flow	0.904786	0.63077	1.13518	0.671459	1.10833	0.0153842	0.124033	0.55749	0.124033	-0.833115
HierarchistCadaverine	Ionizing Radiation	WasteScenario	flow	0.0394374	1.55914e-05	0.127558	0.000491893	0.111582	0.00122458	0.034994	3.23404	0.034994	-0.971345
HierarchistCadaverine	Land use	WasteScenario	flow	0.878137	0.000497422	91.0557	0.000806455	7.75577	20.8338	4.5644	103.691	4.5644	189.534
HierarchistCadaverine	Marine ecotoxicity	WasteScenario	flow	1.48367	1.15275	1.65038	1.20256	1.64048	0.0169147	0.130057	0.335407	0.130057	-0.346227
HierarchistCadaverine	Marine Eutrophication	WasteScenario	flow	0.0731993	0.00377361	0.283319	0.00439063	0.248013	0.00553941	0.0744272	3.81896	0.0744272	-0.429105
HierarchistCadaverine	Metal depletion	WasteScenario	flow	0.00723507	1.68997e-07	0.0304079	0.000278765	0.0195142	2.93283e-05	0.00541556	4.20282	0.00541556	0.598826
HierarchistCadaverine	Photochemical Ozone Formation, Ecosystems	WasteScenario	flow	1.84213	1.40456	1.98447	1.44833	1.98359	0.0349192	0.186867	0.314803	0.186867	-0.551905
HierarchistCadaverine	Photochemical Ozone Formation, Human Health	WasteScenario	flow	1.83695	1.40029	1.98111	1.44418	1.98003	0.0346583	0.186167	0.316183	0.186167	-0.546238
HierarchistCadaverine	Stratospheric Ozone Depletion	WasteScenario	flow	0.014262	0.00237348	0.0467642	0.00307976	0.0368326	0.000133374	0.0115488	3.11253	0.0115488	-1.09313
HierarchistCadaverine	Terrestrial Acidification	WasteScenario	flow	0.0514101	0.010694	0.162448	0.0160264	0.114865	0.000855028	0.0292409	2.95184	0.0292409	-0.0119746
HierarchistCadaverine	Terrestrial ecotoxicity	WasteScenario	flow	0.158491	0.00915795	0.366126	0.0750652	0.265844	0.00315871	0.0562024	2.25229	0.0562024	-0.122647
HierarchistCadaverine	MSP	WasteScenario	flow	0.0429251	0.0106952	0.117647	0.0185185	0.0740741	0.000228045	0.0151012	2.49159	0.0151012	0.482828
HierarchistCadaverine	Climate change (with credit for embodied carbon)	energySource	flow	0.221159	0.000146114	0.671283	0.00902533	0.549045	0.0285397	0.168937	3.03464	0.168937	-0.923093
HierarchistCadaverine	Fine Particulate Matter Formation	energySource	flow	0.0997439	0.000155778	0.441052	0.000701781	0.336629	0.00777492	0.0881755	4.42029	0.0881755	1.30961
HierarchistCadaverine	Fossil depletion	energySource	flow	0.236705	0.000168261	0.781593	0.017111	0.545094	0.0255904	0.15997	3.30126	0.15997	-0.949795
HierarchistCadaverine	Freshwater Consumption	energySource	flow	0.0383289	2.88048e-05	0.157761	0.00334726	0.104904	0.000737645	0.0271596	4.11523	0.0271596	1.17735
HierarchistCadaverine	Freshwater ecotoxicity	energySource	flow	0.0459525	8.30264e-05	0.278747	0.00135823	0.149522	0.0019	0.043589	6.06417	0.043589	2.62242
HierarchistCadaverine	Freshwater Eutrophication	energySource	flow	0.151117	0.000315594	0.694881	0.0060625	0.527756	0.0182371	0.135045	4.59622	0.135045	1.7222
HierarchistCadaverine	Human toxicity, cancer	energySource	flow	0.0978991	1.49349e-05	0.60537	0.0039642	0.356422	0.0106593	0.103244	6.18346	0.103244	2.23552
HierarchistCadaverine	Human toxicity, non-cancer	energySource	flow	0.0318586	4.84402e-06	0.236598	0.000521132	0.107842	0.00101339	0.0318338	7.42634	0.0318338	5.8572
HierarchistCadaverine	Ionizing Radiation	energySource	flow	0.465291	0.000462343	1.63091	0.0272883	1.37206	0.170899	0.413399	3.50415	0.413399	-0.375085
HierarchistCadaverine	Land use	energySource	flow	1.45139	0.00452449	152.494	0.0695606	8.39098	76.6448	8.7547	105.065	8.7547	167.368
HierarchistCadaverine	Marine ecotoxicity	energySource	flow	0.0449081	6.96661e-05	0.390436	0.00264788	0.177315	0.00238939	0.0488814	8.69255	0.0488814	10.3136
HierarchistCadaverine	Marine Eutrophication	energySource	flow	0.086832	0.000168551	0.655393	0.00161532	0.422435	0.0156696	0.125178	7.54589	0.125178	2.14639
HierarchistCadaverine	Metal depletion	energySource	flow	0.00710292	1.04988e-06	0.0256315	0.000111994	0.0207253	4.00624e-05	0.00632949	3.60844	0.00632949	-0.553717
HierarchistCadaverine	Photochemical Ozone Formation, Ecosystems	energySource	flow	0.00757202	2.34251e-08	0.0697784	8.43711e-06	0.0361659	0.000124052	0.0111379	9.21528	0.0111379	3.04247
HierarchistCadaverine	Photochemical Ozone Formation, Human Health	energySource	flow	0.0102668	1.2499e-06	0.0905529	1.2091e-05	0.0481085	0.000222434	0.0149142	8.81984	0.0149142	2.62542
HierarchistCadaverine	Stratospheric Ozone Depletion	energySource	flow	0.00812136	2.38024e-06	0.0477019	0.000267617	0.0292085	6.71398e-05	0.00819389	5.87334	0.00819389	2.05073
HierarchistCadaverine	Terrestrial Acidification	energySource	flow	0.0562633	2.15255e-05	0.190674	0.0024665	0.144321	0.00221825	0.0470983	3.38857	0.0470983	-1.19852
HierarchistCadaverine	Terrestrial ecotoxicity	energySource	flow	0.154051	6.62907e-05	0.535643	0.00811744	0.437371	0.0151747	0.123186	3.47663	0.123186	-0.14256
HierarchistCadaverine	Climate change (with credit for embodied carbon)	NitrogenSource	flow	0.635378	0.209334	1.34117	0.291451	1.09056	0.0526943	0.229552	1.78136	0.229552	-0.494693
HierarchistCadaverine	Fine Particulate Matter Formation	NitrogenSource	flow	0.103229	0.0474405	0.168825	0.0661956	0.153869	0.000533475	0.0230971	1.17587	0.0230971	-0.27937
HierarchistCadaverine	Fossil depletion	NitrogenSource	flow	0.204047	0.0662742	0.332283	0.0979829	0.305306	0.0034397	0.058649	1.30366	0.058649	-1.04997
HierarchistCadaverine	Freshwater Consumption	NitrogenSource	flow	0.199752	0.0310182	0.38647	0.0347713	0.359288	0.0142701	0.119458	1.77947	0.119458	-1.69569
HierarchistCadaverine	Freshwater ecotoxicity	NitrogenSource	flow	0.122149	0.000775657	0.300642	0.000836143	0.278093	0.0141982	0.119156	2.45491	0.119156	-1.90391
HierarchistCadaverine	Freshwater Eutrophication	NitrogenSource	flow	0.0102533	0.00342847	0.0312595	0.00466465	0.0253695	3.5506e-05	0.00595869	2.71434	0.00595869	1.08431
HierarchistCadaverine	Human toxicity, cancer	NitrogenSource	flow	0.0396745	0.00834225	0.0883084	0.00900956	0.0780733	0.00056582	0.023787	2.01555	0.023787	-1.55124
HierarchistCadaverine	Human toxicity, non-cancer	NitrogenSource	flow	0.0938466	0.012777	0.204562	0.0139644	0.191895	0.00501673	0.0708289	2.0436	0.0708289	-1.85129
HierarchistCadaverine	Ionizing Radiation	NitrogenSource	flow	0.0305965	0.00118863	0.079704	0.00313532	0.0685766	0.000289813	0.0170239	2.56616	0.0170239	-0.267883
HierarchistCadaverine	Land use	NitrogenSource	flow	0.0307325	0.000752627	2.23407	0.000808283	0.199681	0.0109379	0.104584	72.6695	0.104584	223.94
HierarchistCadaverine	Marine ecotoxicity	NitrogenSource	flow	0.138915	0.0183492	0.284076	0.0216631	0.267559	0.00908171	0.095298	1.91288	0.095298	-1.85254
HierarchistCadaverine	Marine Eutrophication	NitrogenSource	flow	0.247643	0.0183774	0.633082	0.0192598	0.576882	0.0485932	0.220439	2.48222	0.220439	-1.80344
HierarchistCadaverine	Metal depletion	NitrogenSource	flow	0.00110034	7.75842e-06	0.00230004	0.000155451	0.00186501	1.8201e-07	0.000426626	2.08325	0.000426626	0.0368224
HierarchistCadaverine	Photochemical Ozone Formation, Ecosystems	NitrogenSource	flow	0.180084	0.00520631	0.333263	0.0053679	0.308583	0.0103601	0.101785	1.82169	0.101785	-1.23407
HierarchistCadaverine	Photochemical Ozone Formation, Human Health	NitrogenSource	flow	0.184148	0.00669758	0.332444	0.00691285	0.307863	0.0097593	0.0987892	1.76894	0.0987892	-1.11217
HierarchistCadaverine	Stratospheric Ozone Depletion	NitrogenSource	flow	1.34964	1.1045	1.56104	1.13248	1.53901	0.0152407	0.123453	0.338272	0.123453	-0.833373
HierarchistCadaverine	Terrestrial Acidification	NitrogenSource	flow	0.151553	0.0815043	0.238678	0.0956229	0.217537	0.00115895	0.0340433	1.03709	0.0340433	-0.693496
HierarchistCadaverine	Terrestrial ecotoxicity	NitrogenSource	flow	0.233133	0.120742	0.410047	0.134851	0.37052	0.00370095	0.0608354	1.24094	0.0608354	0.00776893
HierarchistCadaverine	MSP	NitrogenSource	flow	0.0392687	0.00790514	0.120482	0.0173803	0.0689655	0.000195296	0.0139748	2.86683	0.0139748	1.47835
HierarchistCadaverine	Climate change (with credit for embodied carbon)	DownTime	process	0.0151021	0.000906927	0.147702	0.0016639	0.0747339	0.000391519	0.0197868	9.72016	0.0197868	7.88487
HierarchistCadaverine	Fine Particulate Matter Formation	DownTime	process	0.0133006	0.000737809	0.0699005	0.00185504	0.050498	0.000229114	0.0151365	5.19995	0.0151365	1.40928
HierarchistCadaverine	Fossil depletion	DownTime	process	0.0157982	0.000785623	0.0815213	0.00135824	0.0542854	0.000298997	0.0172915	5.11043	0.0172915	0.348529
HierarchistCadaverine	Freshwater Consumption	DownTime	process	0.00418496	2.92534e-05	0.0188301	5.78977e-05	0.0142248	2.121e-05	0.00460543	4.49246	0.00460543	-0.410793
HierarchistCadaverine	Freshwater ecotoxicity	DownTime	process	0.00635556	0.000107565	0.0349316	0.000172028	0.0270715	7.17894e-05	0.00847286	5.47931	0.00847286	0.855382
HierarchistCadaverine	Freshwater Eutrophication	DownTime	process	0.017302	0.000383672	0.111786	0.000583916	0.0850946	0.000705154	0.0265547	6.4387	0.0265547	0.987757
HierarchistCadaverine	Human toxicity, cancer	DownTime	process	0.0135314	0.000777813	0.0856401	0.00127509	0.0615715	0.000352726	0.018781	6.27149	0.018781	1.8033
HierarchistCadaverine	Human toxicity, non-cancer	DownTime	process	0.00989946	0.00057664	0.054172	0.00102803	0.0362168	8.55216e-05	0.00924779	5.41397	0.00924779	3.73153
HierarchistCadaverine	Ionizing Radiation	DownTime	process	0.0433602	0.000273757	0.214108	0.00040806	0.174012	0.00310868	0.0557555	4.93158	0.0557555	-0.0281275
HierarchistCadaverine	Land use	DownTime	process	0.26468	0.000164018	118.537	0.000273989	1.04794	14.8054	3.84777	447.852	3.84777	896.835
HierarchistCadaverine	Marine ecotoxicity	DownTime	process	0.00767437	0.000265554	0.0579804	0.000389823	0.0361475	9.89093e-05	0.00994531	7.52046	0.00994531	5.00177
HierarchistCadaverine	Marine Eutrophication	DownTime	process	0.0126062	2.94692e-05	0.107845	5.4538e-05	0.0691838	0.000486528	0.0220574	8.55253	0.0220574	2.07145
HierarchistCadaverine	Metal depletion	DownTime	process	0.00365784	0.000835599	0.0106534	0.00143811	0.00763994	2.26288e-06	0.00150429	2.68405	0.00150429	1.5812
HierarchistCadaverine	Photochemical Ozone Formation, Ecosystems	DownTime	process	0.00206011	4.52652e-06	0.0207331	1.28835e-05	0.0130237	1.30977e-05	0.00361908	10.0618	0.00361908	4.71734
HierarchistCadaverine	Photochemical Ozone Formation, Human Health	DownTime	process	0.00248028	5.6594e-06	0.0246664	1.62759e-05	0.0156597	1.85765e-05	0.00431005	9.94274	0.00431005	4.60537
HierarchistCadaverine	Stratospheric Ozone Depletion	DownTime	process	0.0033366	7.90512e-05	0.0192509	0.00026807	0.0117174	1.08148e-05	0.00328859	5.74592	0.00328859	2.29472
HierarchistCadaverine	Terrestrial Acidification	DownTime	process	0.00659743	0.00052324	0.019045	0.00134653	0.0149429	1.2735e-05	0.00356861	2.80742	0.00356861	0.605159
HierarchistCadaverine	Terrestrial ecotoxicity	DownTime	process	0.0124762	0.00100195	0.0577793	0.00184732	0.0363965	0.000107471	0.0103668	4.55085	0.0103668	0.0311584
HierarchistCadaverine	MSP	DownTime	process	0.00443536	0	0.025974	0	0.0194175	4.54395e-05	0.00674088	5.85613	0.00674088	-0.322677
HierarchistCadaverine	Climate change (with credit for embodied carbon)	FermenterMass	process	0.0115185	0.000589936	0.109905	0.000988516	0.0601034	0.000234339	0.0153081	9.49035	0.0153081	10.1807
HierarchistCadaverine	Fine Particulate Matter Formation	FermenterMass	process	0.0104293	0.000501915	0.0766602	0.00142368	0.0495489	0.000166529	0.0129046	7.30233	0.0129046	5.74565
HierarchistCadaverine	Fossil depletion	FermenterMass	process	0.0130504	0.000426072	0.0898278	0.000807119	0.0535123	0.000244976	0.0156517	6.85051	0.0156517	2.80065
HierarchistCadaverine	Freshwater Consumption	FermenterMass	process	0.0034422	2.21483e-05	0.0256773	3.96407e-05	0.0153406	1.91551e-05	0.00437665	7.45312	0.00437665	2.93988
HierarchistCadaverine	Freshwater ecotoxicity	FermenterMass	process	0.00505705	6.75089e-05	0.0447213	0.000117832	0.0289257	5.59472e-05	0.00747978	8.83001	0.00747978	5.42332
HierarchistCadaverine	Freshwater Eutrophication	FermenterMass	process	0.0129954	0.000222276	0.10371	0.000366375	0.0757096	0.000459112	0.0214269	7.96342	0.0214269	3.29466
HierarchistCadaverine	Human toxicity, cancer	FermenterMass	process	0.0102606	0.000456603	0.0858711	0.000937597	0.0574368	0.000231392	0.0152116	8.32455	0.0152116	5.16965
HierarchistCadaverine	Human toxicity, non-cancer	FermenterMass	process	0.00792947	0.000338475	0.0533314	0.000821748	0.0287906	6.27544e-05	0.00792177	6.68303	0.00792177	6.80799
HierarchistCadaverine	Ionizing Radiation	FermenterMass	process	0.0355715	0.000157999	0.168196	0.000258964	0.146303	0.00222228	0.0471411	4.72394	0.0471411	-0.0322747
HierarchistCadaverine	Land use	FermenterMass	process	0.0786484	8.38247e-05	9.75537	0.000166191	0.537321	0.144066	0.37956	124.037	0.37956	438.218
HierarchistCadaverine	Marine ecotoxicity	FermenterMass	process	0.00597621	0.000154843	0.0567494	0.00027462	0.0303272	6.55143e-05	0.00809409	9.46997	0.00809409	8.91488
HierarchistCadaverine	Marine Eutrophication	FermenterMass	process	0.00926164	2.52511e-05	0.100131	3.98461e-05	0.0584951	0.000319132	0.0178643	10.8087	0.0178643	5.20931
HierarchistCadaverine	Metal depletion	FermenterMass	process	0.00315411	0.000579262	0.011851	0.000965641	0.00820886	3.48961e-06	0.00186805	3.57367	0.00186805	2.9001
HierarchistCadaverine	Photochemical Ozone Formation, Ecosystems	FermenterMass	process	0.00167282	2.61202e-06	0.0335567	8.102e-06	0.0110326	1.0259e-05	0.00320297	20.0583	0.00320297	15.3128
HierarchistCadaverine	Photochemical Ozone Formation, Human Health	FermenterMass	process	0.00202689	3.26574e-06	0.0392249	1.01875e-05	0.0131801	1.47157e-05	0.0038361	19.3506	0.0038361	14.2593
HierarchistCadaverine	Stratospheric Ozone Depletion	FermenterMass	process	0.00280871	9.02184e-05	0.0215813	0.000191143	0.0122621	1.12044e-05	0.0033473	7.65157	0.0033473	4.90733
HierarchistCadaverine	Terrestrial Acidification	FermenterMass	process	0.00556726	0.000363309	0.026744	0.00103266	0.0162449	1.59158e-05	0.00398946	4.73855	0.00398946	3.69046
HierarchistCadaverine	Terrestrial ecotoxicity	FermenterMass	process	0.010754	0.000656393	0.0624985	0.00117564	0.036497	0.0001033	0.0101637	5.75061	0.0101637	2.53627
HierarchistCadaverine	MSP	FermenterMass	process	0.00412725	0	0.0253165	0	0.0194271	4.21614e-05	0.00649318	6.13398	0.00649318	0.0263086
HierarchistCadaverine	Climate change (with credit for embodied carbon)	AgitationAeration	process	0.079266	0.00482729	0.791416	0.00722903	0.36891	0.0110968	0.105341	9.92341	0.105341	10.5183
HierarchistCadaverine	Fine Particulate Matter Formation	AgitationAeration	process	0.0695836	0.0067304	0.488691	0.00985987	0.319752	0.00701128	0.0837334	6.92636	0.0837334	5.24394
HierarchistCadaverine	Fossil depletion	AgitationAeration	process	0.087158	0.00395054	0.548391	0.00590846	0.347507	0.0100268	0.100134	6.24659	0.100134	1.99111
HierarchistCadaverine	Freshwater Consumption	AgitationAeration	process	0.0230533	0.000249299	0.124108	0.000345719	0.102204	0.000789282	0.0280942	5.37269	0.0280942	1.38349
HierarchistCadaverine	Freshwater ecotoxicity	AgitationAeration	process	0.0366623	0.000640913	0.254568	0.000884519	0.195852	0.0027276	0.0522264	6.9261	0.0522264	2.98644
HierarchistCadaverine	Freshwater Eutrophication	AgitationAeration	process	0.087894	0.00202992	0.700014	0.0026177	0.503818	0.0203521	0.142661	7.94121	0.142661	3.0964
HierarchistCadaverine	Human toxicity, cancer	AgitationAeration	process	0.0702546	0.00505551	0.570022	0.00771913	0.395175	0.0108884	0.104347	8.0417	0.104347	5.01891
HierarchistCadaverine	Human toxicity, non-cancer	AgitationAeration	process	0.0544336	0.0040358	0.383429	0.00604162	0.197194	0.00302244	0.0549768	6.96984	0.0549768	7.18995
HierarchistCadaverine	Ionizing Radiation	AgitationAeration	process	0.239954	0.00139226	1.07236	0.00178165	0.968774	0.0989151	0.314508	4.4632	0.314508	-0.13902
HierarchistCadaverine	Land use	AgitationAeration	process	0.645976	0.0010144	32.533	0.00132827	5.95692	4.58211	2.14059	50.361	2.14059	78.3079
HierarchistCadaverine	Marine ecotoxicity	AgitationAeration	process	0.0436002	0.00151271	0.399565	0.00211099	0.197354	0.00344982	0.0587352	9.1296	0.0587352	7.28944
HierarchistCadaverine	Marine Eutrophication	AgitationAeration	process	0.0609918	0.000264563	0.666223	0.000323595	0.399298	0.0135334	0.116333	10.9188	0.116333	4.6861
HierarchistCadaverine	Metal depletion	AgitationAeration	process	0.0211019	0.00638111	0.0740056	0.00822973	0.0517485	0.000128494	0.0113355	3.20467	0.0113355	4.18021
HierarchistCadaverine	Photochemical Ozone Formation, Ecosystems	AgitationAeration	process	0.0119318	3.7602e-05	0.171475	6.76614e-05	0.073714	0.000471239	0.021708	14.3681	0.021708	10.3044
HierarchistCadaverine	Photochemical Ozone Formation, Human Health	AgitationAeration	process	0.0143433	4.70161e-05	0.202578	8.6933e-05	0.0892938	0.00067047	0.0258934	14.1202	0.0258934	10.0013
HierarchistCadaverine	Stratospheric Ozone Depletion	AgitationAeration	process	0.0197259	0.000769733	0.122116	0.0012981	0.0798698	0.000485013	0.022023	6.15162	0.022023	2.91548
HierarchistCadaverine	Terrestrial Acidification	AgitationAeration	process	0.0372378	0.00489087	0.155298	0.00673627	0.100027	0.000582674	0.0241386	4.0391	0.0241386	3.34275
HierarchistCadaverine	Terrestrial ecotoxicity	AgitationAeration	process	0.0719767	0.00738332	0.385915	0.0094771	0.246942	0.00426261	0.0652887	5.25908	0.0652887	2.11584
HierarchistCadaverine	MSP	AgitationAeration	process	0.0277471	0	0.0848485	0.0100503	0.0546486	0.000141567	0.0118982	3.05793	0.0118982	0.866841
HierarchistCadaverine	Climate change (with credit for embodied carbon)	CentrifugeEcoli	process	0.00808556	0.000995816	0.0754106	0.00114555	0.041814	0.00012054	0.0109791	9.20341	0.0109791	9.97966
HierarchistCadaverine	Fine Particulate Matter Formation	CentrifugeEcoli	process	0.00735836	0.00100375	0.0362992	0.0011879	0.0291399	7.0695e-05	0.00840803	4.79665	0.00840803	0.7865
HierarchistCadaverine	Fossil depletion	CentrifugeEcoli	process	0.00926557	0.000878446	0.043693	0.000965767	0.0311529	9.52906e-05	0.00976169	4.62082	0.00976169	-0.379307
HierarchistCadaverine	Freshwater Consumption	CentrifugeEcoli	process	0.00220541	3.96907e-05	0.00806103	4.1205e-05	0.00628149	5.39462e-06	0.00232263	3.63711	0.00232263	-1.17641
HierarchistCadaverine	Freshwater ecotoxicity	CentrifugeEcoli	process	0.00360906	0.000131187	0.014463	0.000142567	0.0129689	2.01881e-05	0.00449312	3.97108	0.00449312	-0.447858
HierarchistCadaverine	Freshwater Eutrophication	CentrifugeEcoli	process	0.00970665	0.000457828	0.0622777	0.000495043	0.048259	0.000234159	0.0153023	6.36882	0.0153023	0.76
HierarchistCadaverine	Human toxicity, cancer	CentrifugeEcoli	process	0.00748941	0.000841036	0.0460342	0.000937857	0.0342016	0.000107695	0.0103776	6.03428	0.0103776	1.17357
HierarchistCadaverine	Human toxicity, non-cancer	CentrifugeEcoli	process	0.00546294	0.000628442	0.0243521	0.000759443	0.0178469	2.19812e-05	0.00468841	4.34264	0.00468841	1.89671
HierarchistCadaverine	Ionizing Radiation	CentrifugeEcoli	process	0.0271466	0.000305182	0.14981	0.000337063	0.11153	0.00122182	0.0349545	5.50732	0.0349545	0.106238
HierarchistCadaverine	Land use	CentrifugeEcoli	process	0.139774	0.000225638	33.0183	0.000235694	0.655879	1.72178	1.31217	236.224	1.31217	443.735
HierarchistCadaverine	Marine ecotoxicity	CentrifugeEcoli	process	0.00421754	0.000298115	0.0261792	0.000329615	0.0198438	2.51376e-05	0.00501374	6.13654	0.00501374	3.28101
HierarchistCadaverine	Marine Eutrophication	CentrifugeEcoli	process	0.00675021	4.37452e-05	0.0601401	4.49024e-05	0.0397941	0.000146436	0.0121011	8.90289	0.0121011	2.03447
HierarchistCadaverine	Metal depletion	CentrifugeEcoli	process	0.00205951	0.00117169	0.00399752	0.00132266	0.0037027	3.90734e-07	0.000625087	1.37209	0.000625087	1.01053
HierarchistCadaverine	Photochemical Ozone Formation, Ecosystems	CentrifugeEcoli	process	0.00109749	5.96634e-06	0.00981551	8.02608e-06	0.0070044	3.62802e-06	0.00190474	8.93815	0.00190474	3.75099
HierarchistCadaverine	Photochemical Ozone Formation, Human Health	CentrifugeEcoli	process	0.0013265	7.46013e-06	0.0117876	1.00343e-05	0.00835047	5.19073e-06	0.00227832	8.88061	0.00227832	3.7176
HierarchistCadaverine	Stratospheric Ozone Depletion	CentrifugeEcoli	process	0.00179484	0.000117132	0.0065272	0.000135258	0.00615923	2.89268e-06	0.00170079	3.57139	0.00170079	0.170382
HierarchistCadaverine	Terrestrial Acidification	CentrifugeEcoli	process	0.00365059	0.000742105	0.00890899	0.000832833	0.00786282	3.19221e-06	0.00178668	2.23714	0.00178668	-0.0835905
HierarchistCadaverine	Terrestrial ecotoxicity	CentrifugeEcoli	process	0.00702075	0.00124525	0.0246835	0.00145863	0.019032	3.06925e-05	0.00554008	3.33843	0.00554008	-0.422198
HierarchistCadaverine	MSP	CentrifugeEcoli	process	0.00310807	0	0.0266667	0	0.0183572	3.70247e-05	0.00608479	8.5798	0.00608479	1.24309
HierarchistCadaverine	Climate change (with credit for embodied carbon)	DryingSteam	process	0.0216446	0	0.13905	0	0.126827	0.00155918	0.0394864	6.42424	0.0394864	1.27455
HierarchistCadaverine	Fine Particulate Matter Formation	DryingSteam	process	0.0110481	0	0.0649151	0	0.0538247	0.000299364	0.0173021	5.87568	0.0173021	0.58883
HierarchistCadaverine	Fossil depletion	DryingSteam	process	0.0191875	0	0.128538	0	0.112888	0.00118966	0.0344914	6.69904	0.0344914	1.03127
HierarchistCadaverine	Freshwater Consumption	DryingSteam	process	0.00144364	0	0.0122834	0	0.0112421	9.08394e-06	0.00301396	8.50861	0.00301396	4.30135
HierarchistCadaverine	Freshwater ecotoxicity	DryingSteam	process	0.000563799	0	0.00223704	0	0.00221369	7.23312e-07	0.000850478	3.96781	0.000850478	-0.483748
HierarchistCadaverine	Freshwater Eutrophication	DryingSteam	process	0.00790316	0	0.0514548	0	0.0450989	0.000204768	0.0143097	6.51066	0.0143097	1.00661
HierarchistCadaverine	Human toxicity, cancer	DryingSteam	process	0.00616175	0	0.0315671	0	0.0292517	9.84605e-05	0.00992273	5.12307	0.00992273	0.19289
HierarchistCadaverine	Human toxicity, non-cancer	DryingSteam	process	0.00282436	0	0.00872576	0	0.00848732	9.94751e-06	0.00315397	3.08947	0.00315397	-1.32549
HierarchistCadaverine	Ionizing Radiation	DryingSteam	process	0.00353037	0	0.0322681	0	0.0247752	4.62925e-05	0.00680386	9.14014	0.00680386	3.97088
HierarchistCadaverine	Land use	DryingSteam	process	0.0464795	0	12.7948	0	0.385216	0.188347	0.433989	275.278	0.433989	750.367
HierarchistCadaverine	Marine ecotoxicity	DryingSteam	process	0.00113476	0	0.00432459	0	0.00428086	2.7782e-06	0.00166679	3.81101	0.00166679	-0.526847
HierarchistCadaverine	Marine Eutrophication	DryingSteam	process	0.00294539	0	0.0348172	0	0.0275162	5.32049e-05	0.00729417	11.8209	0.00729417	6.69211
HierarchistCadaverine	Metal depletion	DryingSteam	process	0.00279183	0	0.0129416	0	0.0112059	1.18239e-05	0.00343859	4.63552	0.00343859	-0.108888
HierarchistCadaverine	Photochemical Ozone Formation, Ecosystems	DryingSteam	process	4.04624e-05	0	0.000116241	0	0.000116191	2.12838e-09	4.61344e-05	2.87282	4.61344e-05	-1.25493
HierarchistCadaverine	Photochemical Ozone Formation, Human Health	DryingSteam	process	5.98867e-05	0	0.000172816	0	0.000172738	4.68843e-09	6.84721e-05	2.88572	6.84721e-05	-1.23949
HierarchistCadaverine	Stratospheric Ozone Depletion	DryingSteam	process	0.00201425	0	0.0116176	0	0.00943397	9.21933e-06	0.00303634	5.76771	0.00303634	0.329728
HierarchistCadaverine	Terrestrial Acidification	DryingSteam	process	0.0103953	0	0.0627088	0	0.0526438	0.000256432	0.0160135	6.03245	0.0160135	0.860431
HierarchistCadaverine	Terrestrial ecotoxicity	DryingSteam	process	0.0313887	0	0.179007	0	0.150724	0.00224234	0.0473533	5.70291	0.0473533	0.789964
HierarchistCadaverine	MSP	DryingSteam	process	0.00135005	0	0.0210526	0	0.0157543	1.68266e-05	0.00410203	15.594	0.00410203	7.49159
HierarchistCadaverine	Climate change (with credit for embodied carbon)	EvaporationTripleEffect	process	0.00581955	0	0.0534072	0	0.0369872	0.000125572	0.0112059	9.17721	0.0112059	2.25589
HierarchistCadaverine	Fine Particulate Matter Formation	EvaporationTripleEffect	process	0.0032167	0	0.026774	0	0.0185839	3.1382e-05	0.00560196	8.32346	0.00560196	3.14629
HierarchistCadaverine	Fossil depletion	EvaporationTripleEffect	process	0.00545429	0	0.0518455	0	0.0383895	0.00011694	0.0108139	9.50545	0.0108139	3.46148
HierarchistCadaverine	Freshwater Consumption	EvaporationTripleEffect	process	0.000431078	0	0.00505206	0	0.00393169	9.99193e-07	0.000999596	11.7196	0.000999596	6.57573
HierarchistCadaverine	Freshwater ecotoxicity	EvaporationTripleEffect	process	0.000172833	0	0.00126408	0	0.00108332	9.21718e-08	0.000303598	7.31387	0.000303598	2.52885
HierarchistCadaverine	Freshwater Eutrophication	EvaporationTripleEffect	process	0.00230319	0	0.0221392	0	0.0163081	2.10246e-05	0.00458526	9.6124	0.00458526	3.43337
HierarchistCadaverine	Human toxicity, cancer	EvaporationTripleEffect	process	0.00188111	0	0.0167143	0	0.0125073	1.22912e-05	0.00350588	8.88533	0.00350588	3.49875
HierarchistCadaverine	Human toxicity, non-cancer	EvaporationTripleEffect	process	0.000878467	0	0.00487338	0	0.00406502	1.34528e-06	0.00115986	5.5476	0.00115986	0.712371
HierarchistCadaverine	Ionizing Radiation	EvaporationTripleEffect	process	0.00107025	0	0.0127865	0	0.00830558	5.19715e-06	0.00227973	11.9472	0.00227973	7.27977
HierarchistCadaverine	Land use	EvaporationTripleEffect	process	0.00963163	0	0.517229	0	0.119568	0.00168754	0.0410797	53.7012	0.0410797	84.1738
HierarchistCadaverine	Marine ecotoxicity	EvaporationTripleEffect	process	0.000349417	0	0.00261388	0	0.00214035	3.60794e-07	0.000600661	7.48071	0.000600661	2.61146
HierarchistCadaverine	Marine Eutrophication	EvaporationTripleEffect	process	0.000923476	0	0.0152118	0	0.00949131	6.08985e-06	0.00246776	16.4724	0.00246776	9.3517
HierarchistCadaverine	Metal depletion	EvaporationTripleEffect	process	0.000842571	0	0.00640519	0	0.00386769	1.46881e-06	0.00121195	7.60196	0.00121195	3.45809
HierarchistCadaverine	Photochemical Ozone Formation, Ecosystems	EvaporationTripleEffect	process	1.26762e-05	0	7.36781e-05	0	5.89735e-05	2.96416e-10	1.72167e-05	5.81234	1.72167e-05	1.09071
HierarchistCadaverine	Photochemical Ozone Formation, Human Health	EvaporationTripleEffect	process	1.87585e-05	0	0.000109472	0	8.76183e-05	6.52462e-10	2.55433e-05	5.83589	2.55433e-05	1.12307
HierarchistCadaverine	Stratospheric Ozone Depletion	EvaporationTripleEffect	process	0.000459782	0	0.00315656	0	0.00235752	4.65014e-07	0.00068192	6.86535	0.00068192	2.00713
HierarchistCadaverine	Terrestrial Acidification	EvaporationTripleEffect	process	0.00293034	0	0.019933	0	0.0172059	2.34566e-05	0.0048432	6.80227	0.0048432	1.9701
HierarchistCadaverine	Terrestrial ecotoxicity	EvaporationTripleEffect	process	0.00898534	0	0.0674197	0	0.0565679	0.000228911	0.0151298	7.5033	0.0151298	3.15331
HierarchistCadaverine	MSP	EvaporationTripleEffect	process	0.00043294	0	0.0215054	0	0.010474	5.9356e-06	0.00243631	49.6728	0.00243631	35.4896
HierarchistCadaverine	MSP	Sugar	price	0.49454	0.251256	0.72	0.333333	0.642878	0.00623627	0.07897	0.947838	0.07897	-0.221107
HierarchistCadaverine	MSP	Nitrogen	price	0.0557052	0.015873	0.125	0.0246863	0.10101	0.000383306	0.0195782	1.95901	0.0195782	0.302155
HierarchistCadaverine	MSP	Salt	price	0.000319451	0	0.0215054	0	0	4.91552e-06	0.0022171	67.3199	0.0022171	53.6801
HierarchistCadaverine	MSP	Water	price	0.00122098	0	0.021978	0	0.0157608	1.67972e-05	0.00409844	18.0004	0.00409844	10.1927
HierarchistCadaverine	MSP	NaOH	price	0.0230105	0.00647249	0.0555556	0.00913035	0.0444444	8.8737e-05	0.00942003	2.13307	0.00942003	0.0204188
HierarchistCadaverine	MSP	Butanol	price	0.00499397	0	0.0266667	0	0.0202124	5.02142e-05	0.0070862	5.33977	0.0070862	-0.532334
HierarchistCadaverine	MSP	Electricity	price	0.00201057	0	0.0273973	0	0.0177071	2.68184e-05	0.00517865	13.6266	0.00517865	4.80166
HierarchistCadaverine	MSP	Steam	price	0.00495989	0	0.0246914	0	0.0202124	5.12018e-05	0.00715555	4.9782	0.00715555	-0.59687
HierarchistCadaverine	MSP	Waste	price	0.0219881	0	0.0869565	0	0.0645161	0.000522894	0.0228669	3.9547	0.0228669	-1.34201
HierarchistCadaverine	MSP	BioethanolPlant	price	0.434366	0.21875	0.705314	0.268033	0.628591	0.00900911	0.0949163	1.12017	0.0949163	-0.411777
HierarchistCadaverine	MSP	Labour	price	0.0196833	0.00593472	0.0571429	0.00850884	0.0408376	6.8577e-05	0.00828112	2.60161	0.00828112	1.3912
HierarchistCadaverine	MSP	Tax	econ	0.0364207	0	0.0699301	0.0165289	0.0591775	0.000132782	0.0115231	1.92006	0.0115231	-0.395938
HierarchistCadaverine	MSP	Maintenance	econ	0.0473383	0.0129032	0.0869565	0.0210418	0.0748697	0.000192293	0.013867	1.56434	0.013867	-0.343024
HierarchistCadaverine	MSP	RDMarketing	econ	0.00959916	0	0.0307692	0	0.0215054	5.2008e-05	0.00721166	3.20541	0.00721166	-1.18527
HierarchistCadaverine	Climate change (with credit for embodied carbon)	times	econ	0.00159282	0.000373659	0.00715633	0.000547588	0.00445135	1.11007e-06	0.0010536	4.25828	0.0010536	5.11206
HierarchistCadaverine	Fine Particulate Matter Formation	times	econ	0.000894998	0.000380561	0.00232632	0.000450597	0.00179009	1.14527e-07	0.000338419	2.17403	0.000338419	1.48955
HierarchistCadaverine	Fossil depletion	times	econ	0.000732971	0.000217671	0.00227451	0.000290362	0.00159061	1.0921e-07	0.00033047	2.80616	0.00033047	1.54976
HierarchistCadaverine	Freshwater Consumption	times	econ	0.000376225	5.71136e-05	0.00161107	6.13563e-05	0.00119462	8.78631e-08	0.000296417	4.13041	0.000296417	2.04996
HierarchistCadaverine	Freshwater ecotoxicity	times	econ	0.00100569	9.62417e-05	0.00480466	0.000126136	0.00339409	9.97538e-07	0.000998768	4.68176	0.000998768	0.976595
HierarchistCadaverine	Freshwater Eutrophication	times	econ	0.00188745	0.000591801	0.00526174	0.000768182	0.00397519	7.12244e-07	0.000843945	2.4742	0.000843945	1.12349
HierarchistCadaverine	Human toxicity, cancer	times	econ	0.00286133	0.000982821	0.00863482	0.00120025	0.00635716	1.71901e-06	0.00131111	2.67428	0.00131111	1.79439
HierarchistCadaverine	Human toxicity, non-cancer	times	econ	0.00273059	0.000666742	0.00987673	0.000814435	0.00696427	2.98224e-06	0.00172692	3.3729	0.00172692	1.55567
HierarchistCadaverine	Ionizing Radiation	times	econ	0.000379646	8.6611e-05	0.00144062	0.000104204	0.000871727	4.45632e-08	0.0002111	3.5665	0.0002111	1.67519
HierarchistCadaverine	Land use	times	econ	0.00129466	5.40677e-05	0.168834	6.00024e-05	0.00699874	3.78602e-05	0.00615306	130.367	0.00615306	557.537
HierarchistCadaverine	Marine ecotoxicity	times	econ	0.00135801	0.000136711	0.00603057	0.000178871	0.00415946	1.53158e-06	0.00123757	4.34008	0.00123757	0.211586
HierarchistCadaverine	Marine Eutrophication	times	econ	0.000521303	3.55674e-05	0.00315753	3.70636e-05	0.00204116	3.33718e-07	0.000577684	5.98877	0.000577684	1.55646
HierarchistCadaverine	Metal depletion	times	econ	0.0104054	0.00413778	0.0300346	0.00463175	0.0222698	2.04578e-05	0.00452303	2.48878	0.00452303	3.42191
HierarchistCadaverine	Photochemical Ozone Formation, Ecosystems	times	econ	0.000931195	8.55268e-06	0.00991876	1.15187e-05	0.00471571	2.16561e-06	0.0014716	10.6425	0.0014716	5.58893
HierarchistCadaverine	Photochemical Ozone Formation, Human Health	times	econ	0.000834166	8.99383e-06	0.00850735	1.211e-05	0.00398598	1.62831e-06	0.00127605	10.1879	0.00127605	4.97829
HierarchistCadaverine	Stratospheric Ozone Depletion	times	econ	4.61798e-05	6.62752e-06	0.000162716	7.61059e-06	0.000149825	1.47357e-09	3.83871e-05	3.38003	3.83871e-05	0.305764
HierarchistCadaverine	Terrestrial Acidification	times	econ	0.000672644	0.000267431	0.00161643	0.000314971	0.00137965	6.86394e-08	0.000261991	2.00551	0.000261991	0.955246
HierarchistCadaverine	Terrestrial ecotoxicity	times	econ	0.00509807	0.00210586	0.0159229	0.00240357	0.0113924	5.24323e-06	0.00228981	2.71025	0.00228981	3.39823
HierarchistCadaverine	MSP	times	econ	0.056904	0.0101523	0.148148	0.0206081	0.116433	0.000600136	0.0244977	2.42507	0.0244977	0.752069
HierarchistCadaverine	MSP	overheads	econ	0.00233477	0	0.0235294	0	0.0186916	3.11142e-05	0.00557801	10.0778	0.00557801	3.32761
HierarchistCadaverine	MSP	discountRate	econ	0.0835042	0.0150376	0.181818	0.0357143	0.144963	0.00079109	0.0281263	1.99727	0.0281263	0.0902957
